# Supplementary material for: Consequences of climate-induced range expansions on multiple ecosystem functions
Source: Commun Biol. 2023 Apr 10;6:390. doi: 10.1038/s42003-023-04673-w (PMC10085988; doi:10.1038/s42003-023-04673-w)
Supplement: Supplementary file 4 — Supplementary Data 1 [file 42003_2023_4673_MOESM4_ESM.zip]

Archive with 10 entries (10 files):
- Ecosystem Processes over Wissinger Long Term Surveys.R
- FunctionalTraits_DATA.csv
- FunctionalTraits_METADATA.csv
- PondParam_DATA.csv
- PondParam_METADATA.csv
- PredictedFunctions1000iterations_DATA.csv
- PredictedFunctions1000iterations_METADATA.csv
- READ ME.txt
- wissingerSurveyCompiled_DATA.csv
- wissingerSurveyCompiled_METADATA.csv
