# Supplementary material for: Consequences of climate-induced range expansions on multiple ecosystem functions
Source: Commun Biol. 2023 Apr 10;6:390. doi: 10.1038/s42003-023-04673-w (PMC10085988; doi:10.1038/s42003-023-04673-w)
Supplement: Supplementary file 4 — Supplementary Data 1 [file 42003_2023_4673_MOESM4_ESM.zip › Ecosystem Processes over Wissinger Long Term Surveys.R]

### Predicting Ecosystem Processes over Wissinger Long Term Surveys

setwd("C:/Users/Jared/Documents/R/Caddis Range Shifts/SimModelSupportFiles")
Functional.Traits <- read.csv("FunctionalTraits.csv")
WissingerSurvey <- read.csv("wissingerSurveyCompiled.csv")
WissingerCaddis <- merge(WissingerSurvey,Functional.Traits, by = "Species")
PondParam <- read.csv("PondParam.csv") #Only needed for hydroperiod durations and pond areas, from balik et al. 2021 (citation below)

#1) Estimate each empirical survey pond's caddis community functional contributions for all years 
#v ia pond simulation function from Balik et al. 2021 
# (Balik, J. A., Jameson, E. E., Wissinger, S. A., Whiteman, H. H., & Taylor, B. W. (2021). 
# Animal-Driven Nutrient Supply Declines Relative to Ecosystem Nutrient Demand Along a 
# Pond Hydroperiod Gradient. Ecosystems, 1-19.)

NutSupply_Detritus = function(n) {
  for(i in 1:n){

    #Prepare output file
    Simulation_Com = data.frame(matrix(NA, nrow = 1424, ncol = 12))
    index = 1 # index for each taxon's row in Simulation_Com
    
    #Use Wissinger pond logger means & SDs to generate normal distributions of possible pond hydroperiods, and draw random samples. 
    #Perm pond hydroperiod always determines ceiling of semi & temp hydroperiod. Temp ponds cannot have negative or zero length HP.
    #Do the same for benthic area and pond area.
    {
      P_HP <- round(sample(rnorm(100,PondParam[1, "HP.avg"], PondParam[1, "HP.sd"]),1),0)
      S_HP <- round(sample(rnorm(100,PondParam[2, "HP.avg"], PondParam[2, "HP.sd"]),1),0)
      T_HP <- round(sample(rnorm(100,PondParam[3, "HP.avg"], PondParam[3, "HP.sd"]),1),0)
      if (S_HP>P_HP){ #here, if the randomly sampled semiperm HP is > the perm, set them equal; e.g., semiperm also made it to ice-on.
        S_HP <- P_HP
      }
      while (T_HP <= 0) {T_HP <- sample(rnorm(100,PondParam[3, "HP.avg"], PondParam[3, "HP.sd"]),1)} #if a negative was drawn, re-draw
      while (T_HP>S_HP){ #Likewise, if temp is  > semi, redraw until it's not.
        T_HP <- sample(rnorm(100,PondParam[3, "HP.avg"], PondParam[3, "HP.sd"]),1) 
      }
      
      ###Sample Pond Areas
      #Sample Total Area, m2. Perm. Index 1, Semi Index 2, Temp Index 3
      Perm.Area <-0
      Semi.Area <-0
      Temp.Area <-0
      while (Perm.Area <=0) {Perm.Area <- sample(rnorm(100,PondParam[1,"Avg.Area.m2"],PondParam[1,"sd.Area.m2"]),1)}
      while (Semi.Area <=0) {Semi.Area <- sample(rnorm(100,PondParam[2,"Avg.Area.m2"],PondParam[2,"sd.Area.m2"]),1)}
      while (Temp.Area <=0) {Temp.Area <- sample(rnorm(100,PondParam[3,"Avg.Area.m2"],PondParam[3,"sd.Area.m2"]),1)}
      
      #Sample PCT Donut and multiply by pond area to calculate benthic habitat area, m2. Perm. Index 1, Semi Index 2, Temp Index 3
      Perm.Benthic.Area <-0
      Semi.Benthic.Area <-0
      Temp.Benthic.Area <-0
      while (Perm.Benthic.Area <=0) {Perm.Benthic.Area <- Perm.Area*(sample(rnorm(100,PondParam[1,"Avg.PCT.DonutArea"],PondParam[1,"sd.PCT.DonutArea"]),1))}
      while (Semi.Benthic.Area <=0) {Semi.Benthic.Area <- Semi.Area*(sample(rnorm(100,PondParam[2,"Avg.PCT.DonutArea"],PondParam[2,"sd.PCT.DonutArea"]),1))}
      while (Temp.Benthic.Area <=0) {Temp.Benthic.Area <- Temp.Area*(sample(rnorm(100,PondParam[3,"Avg.PCT.DonutArea"],PondParam[3,"sd.PCT.DonutArea"]),1))}
    }
    
    #Loop through Scott's surveys and calculate species-specific supply contributions
    for(row in 1:nrow(WissingerCaddis)) {
      
      #Sample caddis density
      Density <- sample(rnorm(1000,WissingerCaddis[row, "PondCount"], WissingerCaddis[row, "PondCountSD"]),1)
      
      #Calculate biomass for that density. Unit is now mg/m2.
      Biomass <- Density * WissingerCaddis[row, "avg.mg"]
      
      #Use excretion data to generate a normal distribution of N&P excretion rates and draw one random sample.
      # Convert from ug/mg/d to mg/mg/d
      P <- sample(rnorm(1000,WissingerCaddis[row, "Avg.P.ug.mg.d"], WissingerCaddis[row, "sd.P.ug.mg.d"]),1)*0.001
      if (P<0) { #If a negative is drawn, which is possible for most taxa, set it equal to zero
        P <- 0}
        P.1 <- P #Store copy of excretion RATE here for later use in statistical model
      
      N <- sample(rnorm(1000,WissingerCaddis[row, "Avg.N.ug.mg.d"], WissingerCaddis[row, "sd.N.ug.mg.d"]),1)*0.001
      if (N<0) { #If a negative is drawn, which is possible for most taxa, set it equal to zero
        N <- 0}
        N.1 <- N #Store copy of excretion RATE here for later use in statistical model
      
      #Repeat for detritus
      CPOM.rate <- sample(rnorm(1000,WissingerCaddis[row, "mg.CPOM.mg.d"], WissingerCaddis[row, "mg.CPOM.mg.d.sd"]),1)
        if (CPOM.rate<0) { #If a negative is drawn, which is possible for most taxa, set it equal to zero
          CPOM.rate <- 0}
      FPOM.rate <- sample(rnorm(1000,WissingerCaddis[row, "mg.FPOM.mg.d"], WissingerCaddis[row, "mg.FPOM.mg.d.sd"]),1)
      if (FPOM.rate<0) { #If a negative is drawn, which is possible for most taxa, set it equal to zero
        FPOM.rate <- 0}

      #Scale biomass to benthic area. Unit goes from mg/m2 to mg/pond
      if (WissingerCaddis[row, "Hydroperiod"] == "Perm") { #if perm hydroperiod
        Biomass <- Biomass*Perm.Benthic.Area 
      } else if (WissingerCaddis[row, "Hydroperiod"] == "Semi") { #else if, semiperm hydroperiod
        Biomass <- Biomass*Semi.Benthic.Area
      } else (Biomass <- Biomass*Temp.Benthic.Area) 
      
      #Use estimates of fractional Dev Time to generate a distribution of development lengths, and draw one random sample.
      #For these permanent pond habitats, this fractional dev length is multiplied by pond hydroperiod to calculate how long
      #each taxa group is in the pond.
      DevLength <- 0
      while (DevLength <= 0) {DevLength <- P_HP*sample(rnorm(1000,WissingerCaddis[row, "Dev.Frac.Mean"], WissingerCaddis[row, "Dev.Frac.sd"]),1) } 
      
      #Supply calculation 
      P<-P*Biomass*DevLength #units are ugP/mg/d * mg * d = ug P pond-1 season-1
      N<-N*Biomass*DevLength #units are ugN/mg/d * mg * d = ug N pond-1 season-1
      
      #Processing calculation
      CPOM <- CPOM.rate*Biomass*DevLength #units are  mg CPOM /mg animal/d * mg * d = mg CPOM pond-1 season-1
      FPOM <- FPOM.rate*Biomass*DevLength #units are mg FPOM /mg animal/d* mg * d = mg FPOM pond-1 season-1
      
      # Convert Supply and detritus to ug P,N, mg CPOM, or FPOM m-2 d-1 
      if (WissingerCaddis[row, "Hydroperiod"] == "Perm") { #if perm hydroperiod
        P<-P/Perm.Area/P_HP 
        N<-N/Perm.Area/P_HP
        CPOM<-CPOM/Perm.Area/P_HP 
        FPOM<-FPOM/Perm.Area/P_HP 
      } else if (WissingerCaddis[row, "Hydroperiod"] == "Semi") { #else if, semiperm hydroperiod
        P<-P/Semi.Area/S_HP 
        N<-N/Semi.Area/S_HP
        CPOM<-CPOM/Semi.Area/S_HP 
        FPOM<-FPOM/Semi.Area/S_HP 
      } else if (WissingerCaddis[row, "Hydroperiod"] == "Temp") {
        P<-P/Temp.Area/T_HP 
        N<-N/Temp.Area/T_HP
        CPOM<-CPOM/Temp.Area/T_HP 
        FPOM<-FPOM/Temp.Area/T_HP 
      } else (print("Something is wrong!!!")) #Alert for errors!
      

      #Store this taxa's density, biomass, and supply projections for this iteration
      Taxa.Iteration <- c()
      Taxa.Iteration <- c(Iteration.ID,
                          WissingerCaddis[row, "Species"],
                          WissingerCaddis[row, "Hydroperiod"],
                          WissingerCaddis[row, "Pond"],
                          DevLength,
                          Density, 
                          Biomass,
                          CPOM,
                          FPOM,
                          P,
                          N,
                          WissingerCaddis[row, "Date"])
      
      #Append this taxa's density, biomass, and supply projections for this iteration to the iteration dataframe.
      Simulation_Com[index,] = Taxa.Iteration
      index = index+1
    }
    
    #Store this iteration's supply projections as a .csv file. Even after pre-allocating memory for building this object,
    #the bootstrap slows down north of ~200 iterations. This solution allows us to offload demand for system memory
    #to system storage. Providing we have sufficient disk space, this technique should allow the time required for
    #a single iteration to scale linearly to 10k iterations, 100k iterations, or beyond as needed....
    names <- c("Iteration.ID","Species","Hydroperiod","Pond","DevLength","Density","Biomass.mg", "CPOM.mg.m2.d","FPOM.mg.m2.d","P.Sup.ug","N.Sup.ug","Date") 
    colnames(Simulation_Com) <- names
    setwd("C:/Users/Jared/Documents/R/Caddis Range Shifts/SimModelSupportFiles/SimModelOutputs")
    write.csv(Simulation_Com,paste("BootstrapCaddis",i,".csv",sep=""))
   
    #Finally, Step Simulation Iteration Count
    print((Iteration.ID/n)*100) #Print percent completion to see how far along the bootstrap is. Could take a while depending on how many iterations are called!
    Iteration.ID = Iteration.ID + 1
  }
  }
Iteration.ID = 1 # this is the same as i; value is stored in each dataframe as an index for iteration #

# Now that the fxn is built, call it and run n times. Here, using 1000 iterations. Remove # before next line to run.
NutSupply_Detritus(1000) # Run 1,000x to incorporate uncertainty in hydroperiod, pond area, and fxnal traits.

#Recompile Output files into single csv.
{
  setwd("C:/Users/Jared/Documents/R/Caddis Range Shifts/SimModelSupportFiles/SimModelOutputs")
  file_list <- list.files() # The only files in this folder should be the simulation's output. If not, there will be errors.
  Bootstrap.Output.Caddis <- do.call("rbind",lapply(file_list,
                                                    FUN=function(files){read.csv(files,
                                                                                 header=TRUE, sep=",")}))
  #Save output.Remove # before next line to run.
  #write.csv(Bootstrap.Output.Caddis,"CaddisFunctionalContribution1000final.csv")
}
