# Supplementary material for: Consequences of climate-induced range expansions on multiple ecosystem functions
Source: Commun Biol. 2023 Apr 10;6:390. doi: 10.1038/s42003-023-04673-w (PMC10085988; doi:10.1038/s42003-023-04673-w)
Supplement: Supplementary file 4 — Supplementary Data 1 [file 42003_2023_4673_MOESM4_ESM.zip › FunctionalTraits_DATA.csv]

Species	avg.mg	Habitat	Avg.P.ug.mg.d	sd.P.ug.mg.d	Avg.N.ug.mg.d	sd.N.ug.mg.d	Dev.Frac.Mean	Dev.Frac.sd	mg.CPOM.mg.d	mg.CPOM.mg.d.sd	mg.FPOM.mg.d	mg.FPOM.mg.d.sd
A. deflata	9.22	Benthic	0.157126953	0.036117411	5.477688263	19.31540073	0.51	0.05	2.545878525	0.390858382	0.608210412	0.314349241
A. nigriculus	2.098	Benthic	1.157300341	0.146182155	0.46234484	0.246594815	0.34	0.05	0.9610615	0.1868555	0.68967494	0.18191388
L. externus	4.9833	Benthic	0.964955007	0.254441935	0.590987874	0.465565808	0.5	0.025	2.7625667	0.3591935	1.28381664	0.45963512
G. lorretae	13.52	Benthic	1.021	0.049153521	0.413809793	0.127671283	0.47	0.025	2.4294072	0.1261047	0.949556213	0.203772189
N. hostilis	4	Benthic	6.686920457	0.204348938	1.817572853	0.051973096	0.47	0.05	6.600685	1.033385	1.35275	0.59475
L. picturatus	3.55	Benthic	4.029092299	0.384754133	7.391431487	0.557921475	0.47	0.05	1.3135967	0.3799941	0.80559725	0.16996038
