# Supplementary material for: Consequences of climate-induced range expansions on multiple ecosystem functions
Source: Commun Biol. 2023 Apr 10;6:390. doi: 10.1038/s42003-023-04673-w (PMC10085988; doi:10.1038/s42003-023-04673-w)
Supplement: Supplementary file 4 — Supplementary Data 1 [file 42003_2023_4673_MOESM4_ESM.zip › FunctionalTraits_METADATA.csv]

Variable	Description
Species	Larval caddis species name
avg.mg	Average final instar mass (mg)
Habitat	Pond hydroperiod classification (Perm, Semi, Temp)
Avg.P.ug.mg.d	Average species-specific P excretion rate, ug per mg per d
sd.P.ug.mg.d	Standard Deviation of species-specific P excretion rate, ug per mg per d
Avg.N.ug.mg.d	Average species-specific N excretion rate, ug per mg per d
sd.N.ug.mg.d	Standard Deviation of species-specific N excretion rate, ug per mg per d
Dev.Frac.Mean	Average proportion of permanent pond hydroperiod spent completing larval development
Dev.Frac.sd	Standard Deviation of proportion of permanent pond hydroperiod spent completing larval development
mg.CPOM.mg.d	Average species-specific CPOM processing rate, mg per day
mg.CPOM.mg.d.sd	Standard Deviation of species-specific CPOM processing rate, ug per mg per d
mg.FPOM.mg.d	Average species-specific FPOM processing rate, mg per day
mg.FPOM.mg.d.sd	Standard Deviation of species-specific FPOM processing rate, ug per mg per d
