# Supplementary material for: Consequences of climate-induced range expansions on multiple ecosystem functions
Source: Commun Biol. 2023 Apr 10;6:390. doi: 10.1038/s42003-023-04673-w (PMC10085988; doi:10.1038/s42003-023-04673-w)
Supplement: Supplementary file 4 — Supplementary Data 1 [file 42003_2023_4673_MOESM4_ESM.zip › PondParam_DATA.csv]

	Perm.Type	Avg.Area.m2	sd.Area.m2	Avg.PCT.DonutArea	sd.PCT.DonutArea	HP.avg	HP.sd
1	Perm	2147.6475	2167.5927	0.281069741	0.166337531	165	22
2	Semi	455.05	360.9395568	0.440388947	0.094640094	150	20
3	Temp	104.644	82.94113503	0.758232174	0.182545806	50	19
