# Supplementary material for: Consequences of climate-induced range expansions on multiple ecosystem functions
Source: Commun Biol. 2023 Apr 10;6:390. doi: 10.1038/s42003-023-04673-w (PMC10085988; doi:10.1038/s42003-023-04673-w)
Supplement: Supplementary file 4 — Supplementary Data 1 [file 42003_2023_4673_MOESM4_ESM.zip › PondParam_METADATA.csv]

Perm.Type	Hydroperiod Classification. Permissible levels are "Perm", "Semi", "Temp"
Avg.Area.m2	Average (within-hydroperiod classification) pond wetted surface area, m2
sd.Area.m2	Standard deviation (within-hydroperiod classification) of pond wetted surface area, m2
Avg.PCT.DonutArea	Average (within-hydroperiod classification) percent of pond area included within 3m of pond perimeter
sd.PCT.DonutArea	Standard deviation (within-hydroperiod classification) of percent pond area included within 3m of pond perimeter
HP.avg	Average (within-hydroperiod classification) hydroperiod duration, days
HP.sd	Standard Deviation (within-hydroperiod classification) hydroperiod duration, days
