# Supplementary material for: Consequences of climate-induced range expansions on multiple ecosystem functions
Source: Commun Biol. 2023 Apr 10;6:390. doi: 10.1038/s42003-023-04673-w (PMC10085988; doi:10.1038/s42003-023-04673-w)
Supplement: Supplementary file 4 — Supplementary Data 1 [file 42003_2023_4673_MOESM4_ESM.zip › PredictedFunctions1000iterations_DATA.csv]

Iteration.ID	Species	Hydroperiod	Pond	DevLength	Density	Biomass.mg	CPOM.mg.m2.d	FPOM.mg.m2.d	P.Sup.ug.m2.d	N.Sup.ug.m2.d	Date
1	A. deflata	Perm	12	70.11790574	1.142857143	11941.83805	4.166572848	0.683496926	0.000257882	0	1989
1	A. deflata	Perm	3	72.19155735	0	0	0	0	0	0	1999
1	A. deflata	Perm	1	69.41624631	6	62694.64976	19.62196065	1.887573268	0.001466623	0	2016
1	A. deflata	Perm	1	83.79971033	16.5	172410.2868	57.88441092	12.29343548	0.004012306	0	2018
1	A. deflata	Perm	12	89.80182425	3	31347.32488	11.26108229	4.43056329	0.00038645	0	1991
1	A. deflata	Perm	12	70.26773245	0.666666667	6966.072195	2.491359003	0.524034026	7.84E-05	0.013650674	1994
1	A. deflata	Perm	12	80.65827861	9	94041.97464	32.38327493	9.001769243	0.001647282	0	2003
1	A. deflata	Perm	1	80.0961521	17.25	180247.1181	76.93509133	0	0.003649554	0.517004091	1998
1	A. deflata	Perm	3	85.7775985	2.25	23510.49366	7.525380801	2.255360433	0.000778609	0.018193998	2018
1	A. deflata	Perm	9	81.89445939	10.5	109715.6371	35.25032949	0	0.001828368	0.030098298	2004
1	A. deflata	Perm	12	76.5440603	15.5	161961.1785	62.36029918	14.80891529	0.004012162	0.768877723	2004
1	A. deflata	Perm	5	86.60039477	8	83592.86634	28.91622886	12.88812426	0.001966987	0	1989
1	A. deflata	Perm	5	64.91590281	11.25	117552.4683	33.62059043	0.318643134	0.001409394	0.70386324	2019
1	A. deflata	Perm	5	70.16911415	12.75	133226.1307	45.67463147	11.17731861	0.001762845	0.255732943	2007
1	A. deflata	Perm	3	72.10342392	3	31347.32488	12.52799724	2.597106	0.00060078	0	2007
1	A. deflata	Perm	5	71.33776037	23.25	242941.7678	88.11158618	12.23391474	0.006242785	0.914123139	2009
1	A. deflata	Perm	1	76.06528399	6	62694.64976	16.68265915	7.004588176	0.001328296	0.334712284	2004
1	A. deflata	Perm	5	61.16129031	0.666666667	6966.072195	2.204944132	0.306686722	0.000123195	0	1994
1	A. deflata	Perm	1	69.27175542	3	31347.32488	9.417029431	2.994330718	0.000444312	0.007398805	1991
1	A. deflata	Perm	9	61.95118458	15.75	164573.4556	40.81888911	13.30031436	0.001718974	0	2008
1	A. deflata	Perm	12	79.15272708	12.75	133226.1307	48.65550203	8.434118353	0.003781382	0	2015
1	A. deflata	Perm	12	68.5672156	6	62694.64976	24.0132311	8.378153315	0.001324414	0.206098424	2012
1	A. deflata	Perm	12	65.34299874	24	250778.599	76.67275653	16.4660394	0.004128078	0	2018
1	A. deflata	Perm	1	75.61810326	3	31347.32488	13.14777988	3.488161806	0.000371199	0	2005
1	A. deflata	Perm	5	68.84493986	14.25	148899.7932	34.41802797	3.337192717	0.003601331	0.563649941	2003
1	A. deflata	Perm	1	69.20975311	8	83592.86634	26.65775541	1.038920958	0.001892946	0	1990
1	A. deflata	Perm	1	80.13598356	3.75	39184.1561	14.20384989	4.090793552	0.000874938	0	2019
1	A. deflata	Perm	9	73.20625548	9.75	101878.8059	37.02489747	7.686902951	0.001765522	0	1998
1	A. deflata	Perm	12	73.06956854	15.75	164573.4556	69.79604785	4.156907071	0.003663583	0	2007
1	A. deflata	Perm	5	86.92200478	12	125389.2995	53.65901486	9.092927057	0.00309316	0	2010
1	A. deflata	Perm	3	75.43582781	3	31347.32488	11.68199061	2.06786097	0.000723919	0	2006
1	A. deflata	Perm	12	54.13294166	13.33333333	139321.4439	33.69305751	14.37596654	0.002030545	0.340749576	1990
1	A. deflata	Perm	1	69.17660485	7.5	78368.3122	26.0027045	0	0.001878152	0.200005506	2013
1	A. deflata	Perm	1	59.53909696	0	0	0	0	0	0	2017
1	A. deflata	Perm	5	70.41329349	15	156736.6244	31.70440146	11.85504964	0.004018489	0.493659595	1998
1	A. deflata	Perm	3	73.87093523	10.5	109715.6371	38.05632675	3.914969189	0.002701141	0.253877838	2011
1	A. deflata	Perm	1	56.24195937	0	0	0	0	0	0	1994
1	A. deflata	Perm	5	63.42627539	2.5	26122.77073	7.9591478	2.414155847	0.000464482	0.075768816	1991
1	A. deflata	Perm	1	65.09638517	9	94041.97464	24.35526135	9.346232283	0.001914999	0.152878915	2008
1	A. deflata	Perm	12	78.3452327	11.25	117552.4683	37.0856836	12.14367426	0.002087437	0.183661344	2011
1	A. deflata	Perm	3	91.81040839	2.25	23510.49366	12.17302347	3.157737272	0.000462842	0	2005
1	A. deflata	Perm	1	74.69039025	48	501557.1981	159.1412031	19.85949079	0.011820994	0.853197569	2011
1	A. deflata	Perm	5	78.06950392	31.2	326012.1787	104.7755028	50.68312233	0.007069901	0	2004
1	A. deflata	Perm	1	67.34297455	12	125389.2995	34.99804567	8.449963408	0.002534227	0	2014
1	A. deflata	Perm	1	66.3034801	6	62694.64976	17.81286018	0	0.001331171	0	2012
1	A. deflata	Perm	5	78.54646044	3	31347.32488	9.616225258	4.946081294	0.000671419	0.085242204	2006
1	A. deflata	Perm	5	73.48570096	5.75	60082.37268	17.04663425	5.327406946	0.001183767	0	1999
1	A. deflata	Perm	5	73.24008759	13	135838.4078	47.39925789	17.72000151	0.002553192	0.330443508	2017
1	A. deflata	Perm	5	67.16174852	26.25	274289.0927	60.3592074	29.88850412	0.005037905	1.388703422	2001
1	A. deflata	Perm	1	66.49738057	2.25	23510.49366	6.469140057	4.154832208	0.000348465	0.091102195	2010
1	A. deflata	Perm	1	69.68037932	15.75	164573.4556	42.22210252	4.573820029	0.003419671	0	2007
1	A. deflata	Perm	3	72.08426432	13.5	141062.962	41.44904311	13.88031448	0.003038676	0.036484761	2001
1	A. deflata	Perm	9	82.20138101	0	0	0	0	0	0	2018
1	A. deflata	Perm	3	74.18245626	0	0	0	0	0	0	2002
1	A. deflata	Perm	12	74.34555668	6.75	70531.48098	19.39675704	2.527966456	0.001974659	0	2006
1	A. deflata	Perm	18	72.51326116	0	0	0	0	0	0	1991
1	A. deflata	Perm	12	74.2477468	7.5	78368.3122	22.66113472	4.384368103	0.001358563	0.093975484	1998
1	A. deflata	Perm	14	66.13756983	0	0	0	0	0	0	1991
1	A. deflata	Perm	12	69.07358325	33.75	352657.4049	108.3022188	17.48859537	0.005089334	0.782804538	2001
1	A. deflata	Perm	12	72.80036161	9	94041.97464	26.3844984	10.91936301	0.002386026	0.291814388	2014
1	A. deflata	Perm	12	76.4768619	21.75	227268.1054	55.57783555	6.380801751	0.004737517	0.227675738	2016
1	A. deflata	Perm	3	88.74324975	0	0	0	0	0	0	1991
1	A. deflata	Perm	1	71.65121816	14.25	148899.7932	38.08211523	5.200550879	0.003804983	0.443458283	2009
1	A. deflata	Perm	5	63.3329464	68.25	713151.641	104.1480613	79.08512998	0.012627098	0.508419979	2008
1	A. deflata	Perm	5	74.58510447	28.5	297799.5863	101.9793584	31.09155484	0.005797233	0.518569443	2013
1	A. deflata	Perm	5	71.11638263	12	125389.2995	37.21818738	5.35106656	0.003462262	0	2015
1	A. deflata	Perm	3	65.05152273	2.25	23510.49366	5.656783441	1.616445961	0.000418571	0	1998
1	A. deflata	Perm	9	78.69978289	14.25	148899.7932	40.89012048	18.00899252	0.004344365	0	2019
1	A. deflata	Perm	1	72.65055132	4.5	47020.98732	15.62649034	0.635151939	0.001177542	0	2006
1	A. deflata	Perm	5	74.93372482	30.75	321310.08	117.3495832	17.97263009	0.006836241	0	2005
1	A. deflata	Perm	3	75.08322362	0	0	0	0	0	0	2013
1	A. deflata	Perm	3	67.49945715	30	313473.2488	88.75671643	18.47333866	0.0051229	0.485306445	2014
1	A. deflata	Perm	5	71.54578694	42.75	446699.3795	160.1688286	43.48293366	0.008783731	0.992695594	2014
1	A. deflata	Perm	5	79.00386426	54.4	568431.4911	148.0653467	14.27631464	0.012415409	1.916173837	1990
1	A. deflata	Perm	9	72.40618889	1.5	15673.66244	3.3144868	0.988854257	0.000193009	0.010308884	2010
1	A. deflata	Perm	9	78.34939942	27.75	289962.7551	93.07435084	32.07288833	0.005964632	0	2003
1	A. deflata	Perm	9	72.85568473	5.25	54857.81854	19.01281451	0	0.001060488	0.110211892	2015
1	A. deflata	Perm	9	79.60044781	10.5	109715.6371	34.06142175	4.37290341	0.002165336	0.040264973	2009
1	A. deflata	Perm	3	77.31498508	0	0	0	0	0	0	1994
1	A. deflata	Perm	5	72.69404959	9	94041.97464	27.24015085	8.292750177	0.001829507	0.259127397	2018
1	A. deflata	Perm	5	72.96002496	66.75	697477.9785	208.0504006	11.08061404	0.015864098	0.457612774	2016
1	A. deflata	Perm	3	69.17401878	0	0	0	0	0	0	2010
1	A. deflata	Perm	3	63.33265382	0	0	0	0	0	0	2017
1	A. deflata	Perm	3	44.43324179	3.75	39184.1561	7.452169831	2.741648379	0.000556342	0.064552078	2015
1	A. deflata	Perm	1	65.88110652	0	0	0	0	0	0	1989
1	A. deflata	Perm	3	74.11457827	3	31347.32488	8.479492119	3.317633699	0.000760437	0	2004
1	A. deflata	Perm	9	77.98422522	0	0	0	0	0	0	2002
1	A. deflata	Perm	12	68.96403629	26.25	274289.0927	86.09716564	26.40637416	0.004140314	0.072204992	2019
1	A. deflata	Perm	1	65.28773687	0.75	7836.83122	2.002015898	0.794448244	0.000166606	0.021470574	2015
1	A. deflata	Perm	12	81.37377339	14.25	148899.7932	45.85751846	21.20767984	0.002948584	0.298838696	2009
1	A. deflata	Perm	1	80.40021123	18.75	195920.7805	56.32217224	19.10309251	0.003216817	0.733793673	2001
1	A. deflata	Perm	12	64.64354608	6	62694.64976	16.64807375	4.458168776	0.00066445	0.031000302	2008
1	A. deflata	Perm	9	63.28802607	0	0	0	0	0	0	1989
1	A. deflata	Perm	12	66.16133031	12.75	133226.1307	45.13956855	6.093247446	0.002050835	0.452676247	2005
1	A. deflata	Perm	1	64.06811181	7.5	78368.3122	22.79160673	3.306145712	0.000855841	0	2003
1	A. deflata	Perm	12	68.47604573	0.75	7836.83122	2.83159209	0.769866438	0.000155499	0.015392216	2017
1	A. deflata	Perm	1	71.62075772	18	188083.9493	45.22460567	15.93741081	0.002903343	0	2002
1	A. deflata	Perm	12	62.43387788	51.75	540741.3542	138.0652929	40.4337743	0.007985551	2.029294028	2013
1	A. deflata	Perm	9	70.07268893	2.5	26122.77073	10.04369095	1.828426803	0.000539305	0.021910539	1991
1	A. deflata	Perm	12	71.20971542	4	41796.43317	14.20816185	3.828752282	0.00040731	0	1999
1	A. deflata	Perm	5	74.19839021	8.25	86205.14342	27.51965444	6.845759958	0.001926099	0.122416562	2012
1	A. deflata	Perm	1	69.68737079	1	10449.10829	3.328531626	1.180097548	0.000203324	0.027705589	1999
1	A. deflata	Perm	3	68.12043876	4.5	47020.98732	10.96086025	1.506592387	0.000582009	0.061234849	2019
1	A. deflata	Perm	3	70.51194004	0	0	0	0	0	0	2012
1	A. deflata	Perm	9	86.24076529	11.25	117552.4683	45.36495409	10.55315386	0.002585598	0.210456738	2005
1	A. deflata	Perm	9	76.80487086	0.75	7836.83122	2.594960358	1.378949567	0.00017823	0.004102966	2012
1	A. deflata	Perm	12	85.01429736	6	62694.64976	20.54611183	5.069029601	0.00156602	0	2002
1	A. deflata	Perm	9	76.35109915	0	0	0	0	0	0	2013
1	A. deflata	Perm	9	59.47945141	8.25	86205.14342	29.31970798	7.257658437	0.001423064	0	2001
1	A. deflata	Perm	3	70.62272471	0	0	0	0	0	0	1989
1	A. deflata	Perm	9	68.82447898	0	0	0	0	0	0	1994
1	A. deflata	Perm	9	80.25639031	8	83592.86634	16.81727629	0	0.001391944	0	1990
1	A. deflata	Perm	3	76.67089216	2.25	23510.49366	8.175523227	1.131823509	0.000744767	0.018777997	2003
1	A. deflata	Perm	3	93.91342386	19.5	203757.6117	107.3252929	19.91962646	0.00509795	0	2008
1	A. deflata	Perm	3	79.32534373	26	271676.8156	96.75178304	32.28156998	0.006296674	1.589139395	1990
1	A. deflata	Perm	3	76.35718479	7.5	78368.3122	19.06957015	15.33093876	0.0020509	0.027966453	2009
1	A. deflata	Perm	9	74.50033562	23.25	242941.7678	84.965906	32.5324058	0.003321088	0.596729824	2016
1	A. deflata	Perm	9	72.59598507	0	0	0	0	0	0	2017
1	A. deflata	Perm	9	65.5078202	21	219431.2742	59.93043244	4.172526978	0.005060347	1.051306956	2006
1	A. deflata	Perm	12	72.08975737	3	31347.32488	8.760255645	1.864829796	0.000760268	0	2010
1	A. deflata	Perm	9	91.3427734	0	0	0	0	0	0	1999
1	A. deflata	Perm	9	77.8716615	25.5	266452.2615	75.02222842	6.905079291	0.006497963	0	2007
1	A. deflata	Perm	5	72.47296787	12.75	133226.1307	61.2644402	11.592894	0.002944789	0	2002
1	A. nigriculus	Perm	1	32.73028138	0	0	0	0	0	0	2012
1	A. nigriculus	Perm	9	50.98528009	3	7133.046377	0.682266279	0.465710495	0.000701401	0.000367859	1994
1	A. nigriculus	Perm	1	47.90835466	6.75	16049.35435	1.321438724	0.675811963	0.001439954	0.000436751	2003
1	A. nigriculus	Perm	9	47.06896187	24.5	58253.21208	4.983773873	3.858643888	0.005347912	0.002488596	1991
1	A. nigriculus	Perm	1	56.45704456	0	0	0	0	0	0	2015
1	A. nigriculus	Perm	9	44.11753368	3	7133.046377	0.462094988	0.137138478	0.000573708	0.000244311	2003
1	A. nigriculus	Perm	1	50.98133061	0.75	1783.261594	0.159177394	0.104246312	0.000227351	5.16E-05	2006
1	A. nigriculus	Perm	5	55.3351168	0	0	0	0	0	0	2019
1	A. nigriculus	Perm	14	56.62636431	2	4755.364251	0.393665939	0.314434677	0.000539667	0	1991
1	A. nigriculus	Perm	12	45.49227048	2.25	5349.784783	0.395818924	0.231838984	0.000467826	0.000124906	2008
1	A. nigriculus	Perm	3	53.10531488	0	0	0	0	0	0	2012
1	A. nigriculus	Perm	1	47.40589045	13.5	32098.7087	2.812860435	2.099165161	0.003162353	0.001761892	2010
1	A. nigriculus	Perm	1	36.21381246	0	0	0	0	0	0	2019
1	A. nigriculus	Perm	1	30.07692086	2.333333333	5547.92496	0.321096594	0.201063218	0.000348663	0.000175957	1994
1	A. nigriculus	Perm	5	46.55029264	3	7133.046377	0.473051518	0.379024036	0.000816144	0.000243901	2010
1	A. nigriculus	Perm	1	38.96518368	0	0	0	0	0	0	2013
1	A. nigriculus	Perm	5	50.77862513	31.5	74896.98696	5.60697226	4.822253598	0.0067466	0.002277469	2018
1	A. nigriculus	Perm	1	44.2814801	0	0	0	0	0	0	2002
1	A. nigriculus	Perm	5	53.31269842	3	7133.046377	0.808041952	0.616370957	0.000662946	0.000312251	2004
1	A. nigriculus	Perm	1	57.0879255	2.25	5349.784783	0.536347075	0.306036681	0.00062194	0.000556465	2009
1	A. nigriculus	Perm	5	44.81470218	20.25	48148.06304	4.021513011	1.394199701	0.004492175	0.002220847	1998
1	A. nigriculus	Perm	12	45.24580894	0	0	0	0	0	0	2018
1	A. nigriculus	Perm	3	71.68781248	0	0	0	0	0	0	1999
1	A. nigriculus	Perm	12	42.38307745	0.75	1783.261594	0.132516359	0.092973963	0.000165996	5.43E-05	2009
1	A. nigriculus	Perm	12	35.63141652	0	0	0	0	0	0	2005
1	A. nigriculus	Perm	1	53.78196066	6	14266.09275	1.350519989	0.92010578	0.001294653	0.000715845	2007
1	A. nigriculus	Perm	12	49.21634561	1.5	3566.523188	0.292471189	0.173720202	0.000292267	0.000115991	2016
1	A. nigriculus	Perm	12	32.97752319	0	0	0	0	0	0	1994
1	A. nigriculus	Perm	5	42.01749186	0	0	0	0	0	0	2012
1	A. nigriculus	Perm	12	43.42489909	0	0	0	0	0	0	2004
1	A. nigriculus	Perm	1	34.16762183	40	95107.28503	4.134573903	3.254789156	0.005888997	0.00189029	1989
1	A. nigriculus	Perm	1	29.2122821	46.66666667	110958.4992	7.26648792	3.391515295	0.00588172	0.002654633	1990
1	A. nigriculus	Perm	3	35.4846257	12	28532.18551	1.613748125	0.936277047	0.002475742	8.98E-05	2006
1	A. nigriculus	Perm	9	64.75479153	2.25	5349.784783	0.554467392	0.333583114	0.000790425	0.000447201	2009
1	A. nigriculus	Perm	1	43.62490578	7.5	17832.61594	1.570634013	0.543961907	0.001407961	0.000790431	1998
1	A. nigriculus	Perm	5	43.52581548	0	0	0	0	0	0	2017
1	A. nigriculus	Perm	12	48.99251009	8	19021.45701	1.307354632	0.822627475	0.001978572	0.000508828	1989
1	A. nigriculus	Perm	12	48.68439763	0.75	1783.261594	0.131548239	0.113002301	0.000162173	9.55E-05	2006
1	A. nigriculus	Perm	3	52.40837285	0.75	1783.261594	0.196188662	0.110755737	0.000158113	9.22E-05	2018
1	A. nigriculus	Perm	1	44.1324672	15	35665.23188	3.013615983	1.576670273	0.003094301	0.001221549	2014
1	A. nigriculus	Perm	1	53.80329176	3.75	8916.307971	0.586084265	0.691747239	0.000837861	0.000594851	2008
1	A. nigriculus	Perm	9	48.07152209	13.5	32098.7087	2.760209913	2.141201514	0.003520124	0.001048222	2006
1	A. nigriculus	Perm	5	44.27778896	2.25	5349.784783	0.287390037	0.200028483	0.000401064	7.41E-05	2008
1	A. nigriculus	Perm	9	44.7962423	0	0	0	0	0	0	2002
1	A. nigriculus	Perm	3	63.497894	0.75	1783.261594	0.199386799	0.182738196	0.000183407	0.000171149	2002
1	A. nigriculus	Perm	9	61.71261439	9	21399.13913	1.806372283	1.800937486	0.002856918	0.002113868	2015
1	A. nigriculus	Perm	3	50.5999878	9	21399.13913	2.259499592	1.55192077	0.002468601	0.000896197	2019
1	A. nigriculus	Perm	1	29.02476889	13	30909.86763	1.396690945	1.205558112	0.00177799	0.000599845	1991
1	A. nigriculus	Perm	1	60.13317078	6.75	16049.35435	1.854217281	0.719915475	0.001839742	0.000984407	2018
1	A. nigriculus	Perm	5	49.80859922	29.33333333	69745.34235	4.175888324	2.768333871	0.006593938	0.001674136	1990
1	A. nigriculus	Perm	3	54.69769546	0	0	0	0	0	0	2004
1	A. nigriculus	Perm	3	61.41379805	0	0	0	0	0	0	2017
1	A. nigriculus	Perm	12	60.4787736	0	0	0	0	0	0	2002
1	A. nigriculus	Perm	12	52.81914234	2.25	5349.784783	0.372266457	0.090684033	0.000522678	0.000203784	2017
1	A. nigriculus	Perm	1	39.83068009	8.25	19615.87754	0.946008224	0.651439029	0.00160319	0.001204172	2011
1	A. nigriculus	Perm	12	46.00184763	0	0	0	0	0	0	2007
1	A. nigriculus	Perm	12	30.37630149	1.5	3566.523188	0.172619295	0.166295807	0.000205424	8.26E-05	2010
1	A. nigriculus	Perm	12	50.38636881	1.5	3566.523188	0.264539242	0.167236118	0.000290233	0.000200304	2019
1	A. nigriculus	Perm	5	49.66040128	10.5	24965.66232	2.010955792	1.686198508	0.002379818	0	2003
1	A. nigriculus	Perm	9	42.71524423	10.5	24965.66232	1.634831291	0.502195304	0.002057809	0.00093839	2007
1	A. nigriculus	Perm	9	51.23036319	0	0	0	0	0	0	2013
1	A. nigriculus	Perm	5	45.39077201	4.5	10699.56957	0.738677172	0.208258144	0.000979172	0.000388257	2006
1	A. nigriculus	Perm	12	53.50836086	28	66575.09952	5.201120732	4.575594256	0.006325524	0.001310154	1990
1	A. nigriculus	Perm	1	48.79861034	0	0	0	0	0	0	1999
1	A. nigriculus	Perm	3	38.79190854	1.5	3566.523188	0.146632627	0.139832518	0.00025406	8.09E-05	2013
1	A. nigriculus	Perm	1	39.75433241	1	2377.682126	0.16386122	0.10648483	0.000223949	6.02E-05	2004
1	A. nigriculus	Perm	12	45.55281076	3	7133.046377	0.56058349	0.398976304	0.00058316	0.000230911	1998
1	A. nigriculus	Perm	1	46.42687248	0	0	0	0	0	0	2017
1	A. nigriculus	Perm	18	46.22119183	36	85596.55652	5.755842664	6.077532991	0.008820683	0.001663956	1991
1	A. nigriculus	Perm	5	47.85051173	3	7133.046377	0.501963281	0.372417313	0.000773776	0.000404732	2014
1	A. nigriculus	Perm	3	38.02323929	10.5	24965.66232	1.24513215	0.959035039	0.00191536	0.001141124	2008
1	A. nigriculus	Perm	12	54.5232552	1.75	4160.94372	0.329776588	0.249947251	0.000476716	0.000190823	1999
1	A. nigriculus	Perm	3	47.98769211	0	0	0	0	0	0	1994
1	A. nigriculus	Perm	9	48.7765101	0	0	0	0	0	0	2004
1	A. nigriculus	Perm	12	45.9121235	3	7133.046377	0.65407244	0.408334832	0.000686942	0.000245816	2014
1	A. nigriculus	Perm	1	62.74367116	1.5	3566.523188	0.358957408	0.284096998	0.000419033	0.000259777	2005
1	A. nigriculus	Perm	3	55.86404677	6	14266.09275	1.185007754	0.939993911	0.001452716	0.000933748	2003
1	A. nigriculus	Perm	5	38.20049748	45	106995.6957	6.388037282	6.118577862	0.006681593	0.00450701	1989
1	A. nigriculus	Perm	9	56.16299464	0	0	0	0	0	0	1999
1	A. nigriculus	Perm	5	35.14393949	0	0	0	0	0	0	1999
1	A. nigriculus	Perm	9	51.92640403	6.75	16049.35435	1.10688483	0.902277952	0.001621206	0.000566454	2016
1	A. nigriculus	Perm	3	32.67972489	24	57064.37102	2.16368052	1.654284212	0.003381714	0.002053486	2007
1	A. nigriculus	Perm	5	42.20782519	19.5	46364.80145	3.141311095	2.8620025	0.004302445	0.000814912	2016
1	A. nigriculus	Perm	12	47.09553098	0	0	0	0	0	0	2012
1	A. nigriculus	Perm	12	50.2327732	0	0	0	0	0	0	2013
1	A. nigriculus	Perm	3	49.74396412	9	21399.13913	1.577293357	1.393843284	0.001920089	0.001197343	2014
1	A. nigriculus	Perm	12	52.04371393	4	9510.728503	0.915870563	0.812874401	0.000948877	0.000299143	1991
1	A. nigriculus	Perm	12	38.23979607	0.75	1783.261594	0.102543507	0.072566203	0.000130378	4.19E-05	2003
1	A. nigriculus	Perm	9	57.75936639	0	0	0	0	0	0	2012
1	A. nigriculus	Perm	5	51.9017504	0	0	0	0	0	0	2009
1	A. nigriculus	Perm	3	50.60152063	0.75	1783.261594	0.150742674	0.140912346	0.000181449	9.15E-05	2011
1	A. nigriculus	Perm	9	45.41434102	0	0	0	0	0	0	2019
1	A. nigriculus	Perm	3	57.17083639	0.75	1783.261594	0.17505865	0.107688024	0.000208297	7.51E-05	2009
1	A. nigriculus	Perm	12	48.78165126	17.25	41015.01667	3.42328047	2.359482387	0.003951625	0.002748299	2015
1	A. nigriculus	Perm	12	32.75193348	3	7133.046377	0.370541041	0.340470593	0.000542445	0.000157984	2011
1	A. nigriculus	Perm	3	52.82842987	4	9510.728503	0.994529586	0.904732626	0.000924939	0.000438374	1989
1	A. nigriculus	Perm	5	42.86277635	0	0	0	0	0	0	2002
1	A. nigriculus	Perm	5	49.2075926	0.75	1783.261594	0.164189704	0.119152205	0.000148824	4.08E-05	2007
1	A. nigriculus	Perm	9	49.40654421	18	42798.27826	3.224536058	2.728595031	0.004113202	0.001431152	2005
1	A. nigriculus	Perm	3	53.03856858	0.75	1783.261594	0.160410482	0.128274378	0.000191741	5.77E-05	2015
1	A. nigriculus	Perm	5	38.62042849	9	21399.13913	1.478316734	0.777760821	0.001506739	0.000712086	1991
1	A. nigriculus	Perm	5	36.3051559	40.5	96296.12609	7.314455431	7.048482475	0.007346625	0.001437392	2015
1	A. nigriculus	Perm	9	38.52080704	1	2377.682126	0.130510266	0.152627656	0.000179614	4.00E-05	1989
1	A. nigriculus	Perm	1	51.70456287	60	142660.9275	9.866903501	11.3584534	0.015251832	0.007004785	2016
1	A. nigriculus	Perm	9	49.07929431	22.5	53497.84783	4.3987021	3.988464	0.005980391	0	2018
1	A. nigriculus	Perm	5	43.15284316	1	2377.682126	0.204769875	0.054078573	0.000161251	0.000104239	1994
1	A. nigriculus	Perm	3	45.27273097	2.25	5349.784783	0.343355695	0.19615719	0.000494085	0.000284103	2010
1	A. nigriculus	Perm	3	58.64980337	18	42798.27826	3.427638202	3.030966303	0.004423064	0.000884927	1991
1	A. nigriculus	Perm	9	57.86237677	14.25	33881.97029	2.778549522	2.590980579	0.003425342	0.001408297	2008
1	A. nigriculus	Perm	3	52.77689274	8.25	19615.87754	1.987388947	0.840359167	0.001956026	0.000706466	2005
1	A. nigriculus	Perm	9	51.24146226	2.25	5349.784783	0.210684905	0.333917804	0.000376975	0.000266263	2017
1	A. nigriculus	Perm	5	57.87504239	0	0	0	0	0	0	2013
1	A. nigriculus	Perm	9	53.45090054	29.25	69547.20218	5.375579748	3.417655118	0.006767349	0.00240627	2010
1	A. nigriculus	Perm	5	43.3572299	1.5	3566.523188	0.262874789	0.094542093	0.000283476	0.000134419	2005
1	A. nigriculus	Perm	9	68.02618198	30	71330.46377	10.60706266	3.732294996	0.008235476	0.002451194	1990
1	A. nigriculus	Perm	3	54.91252976	13.33333333	31702.42834	4.006428238	2.685804204	0.003082482	0.001391802	1990
1	G. lorretae	Perm	5	71.48331074	0	0	0	0	0	0	2010
1	G. lorretae	Perm	5	63.31614773	0.75	11491.7525	2.771823383	1.089908902	0.001198812	0.000523403	2009
1	G. lorretae	Perm	5	72.32745043	0	0	0	0	0	0	2012
1	G. lorretae	Perm	5	72.62305096	0	0	0	0	0	0	2017
1	G. lorretae	Perm	3	66.5037435	0	0	0	0	0	0	2007
1	G. lorretae	Perm	3	71.35427451	0	0	0	0	0	0	2011
1	G. lorretae	Perm	1	66.11715597	54.75	838897.9328	243.5524367	108.6133561	0.098198962	0.058994341	2008
1	G. lorretae	Perm	12	67.81864043	0	0	0	0	0	0	2012
1	G. lorretae	Perm	9	66.84091839	0	0	0	0	0	0	2019
1	G. lorretae	Perm	1	73.69893938	0	0	0	0	0	0	2012
1	G. lorretae	Perm	12	60.75804436	0.75	11491.7525	3.103919282	1.373004781	0.001179056	0.000463206	2018
1	G. lorretae	Perm	12	60.5815885	0	0	0	0	0	0	2011
1	G. lorretae	Perm	12	65.75678812	0	0	0	0	0	0	2014
1	G. lorretae	Perm	12	74.04821664	0	0	0	0	0	0	2017
1	G. lorretae	Perm	12	69.71893338	15.75	241326.8026	72.68891242	29.2978243	0.030139524	0.008062858	2007
1	G. lorretae	Perm	1	72.69908179	2.25	34475.25751	9.943318008	2.174760898	0.004207636	0.001755113	2017
1	G. lorretae	Perm	1	61.55429552	3.75	57458.76252	14.42311256	7.478792562	0.005834617	0.002591804	2019
1	G. lorretae	Perm	5	66.87990221	0	0	0	0	0	0	2019
1	G. lorretae	Perm	1	64.41112663	6.75	103425.7725	28.72116964	12.53162557	0.011002545	0.004122408	2014
1	G. lorretae	Perm	5	70.52827355	3	45967.01002	13.39393464	4.50786583	0.005270428	0.001586833	2016
1	G. lorretae	Perm	5	62.85741105	3	45967.01002	12.15790232	4.497314035	0.0051868	0.00172518	2014
1	G. lorretae	Perm	5	70.18718641	3.75	57458.76252	15.23899667	7.157500084	0.006327756	0.004971333	2015
1	G. lorretae	Perm	1	63.71597642	5.25	80442.26753	19.46168508	9.797380656	0.008907648	0.003580799	2016
1	G. lorretae	Perm	12	68.52656584	0	0	0	0	0	0	2006
1	G. lorretae	Perm	3	63.93931541	0	0	0	0	0	0	2010
1	G. lorretae	Perm	1	65.64456549	0.75	11491.7525	3.10666897	1.23280292	0.001375045	0.000488342	2010
1	G. lorretae	Perm	3	64.01797318	0	0	0	0	0	0	2012
1	G. lorretae	Perm	3	60.30866144	0.75	11491.7525	2.918511797	1.084541033	0.001241461	0.000673441	2008
1	G. lorretae	Perm	5	60.89478019	8.25	126409.2775	30.14918893	14.56022103	0.013399175	0.006573906	2013
1	G. lorretae	Perm	12	71.48557536	0.75	11491.7525	3.401188417	1.458808178	0.001361112	0.000433641	2009
1	G. lorretae	Perm	1	69.09902397	5.25	80442.26753	24.33333597	10.11833596	0.009892152	0.005563855	2015
1	G. lorretae	Perm	12	64.87931235	0	0	0	0	0	0	2019
1	G. lorretae	Perm	3	61.69048933	0	0	0	0	0	0	2013
1	G. lorretae	Perm	9	58.87561663	4.5	68950.51503	17.48386649	7.359569809	0.007371118	0.002919948	2007
1	G. lorretae	Perm	3	64.15421674	1.5	22983.50501	6.471519528	1.956852124	0.002616443	0.000197345	2009
1	G. lorretae	Perm	3	62.9444533	0.75	11491.7525	2.828848404	1.494734122	0.001186048	0.000290962	2017
1	G. lorretae	Perm	9	69.96134552	0	0	0	0	0	0	2017
1	G. lorretae	Perm	9	60.60539246	0	0	0	0	0	0	2012
1	G. lorretae	Perm	9	67.84626917	1.5	22983.50501	5.824434253	3.17295388	0.002579667	0.001133395	2015
1	G. lorretae	Perm	1	66.36152827	0	0	0	0	0	0	2007
1	G. lorretae	Perm	9	68.52717703	0	0	0	0	0	0	2009
1	G. lorretae	Perm	3	58.21369453	0.75	11491.7525	2.666295032	0.756934339	0.001152302	0.00045915	2014
1	G. lorretae	Perm	9	60.93025767	0	0	0	0	0	0	2010
1	G. lorretae	Perm	5	61.26138645	0	0	0	0	0	0	2007
1	G. lorretae	Perm	5	62.38914447	0	0	0	0	0	0	2018
1	G. lorretae	Perm	3	67.02675928	0	0	0	0	0	0	2019
1	G. lorretae	Perm	9	63.64525833	3	45967.01002	11.77231485	5.708251612	0.00498562	0.001942356	2006
1	G. lorretae	Perm	1	68.04138771	1.5	22983.50501	6.416102588	2.708246334	0.002673449	0.001104105	2009
1	G. lorretae	Perm	12	67.6784313	5.25	80442.26753	22.0301549	6.759857624	0.009508369	0.003669381	2016
1	G. lorretae	Perm	12	69.8002225	3.75	57458.76252	15.77730109	6.593315138	0.006461726	0.002138295	2015
1	G. lorretae	Perm	3	68.45933337	0	0	0	0	0	0	2018
1	G. lorretae	Perm	12	66.7502055	1.5	22983.50501	6.310377998	2.145653155	0.002481789	0.000520429	2008
1	G. lorretae	Perm	9	64.36697049	21.75	333260.8226	91.99602576	30.9587292	0.035862427	0.012312649	2008
1	G. lorretae	Perm	3	64.27313076	0	0	0	0	0	0	2015
1	G. lorretae	Perm	9	62.38194592	0	0	0	0	0	0	2018
1	G. lorretae	Perm	9	68.00498078	0.75	11491.7525	3.331416068	0.906915544	0.001299363	0.000694488	2016
1	G. lorretae	Perm	1	66.6611937	0	0	0	0	0	0	2018
1	G. lorretae	Perm	9	68.27391138	0	0	0	0	0	0	2013
1	G. lorretae	Perm	5	61.15495271	12	183868.0401	45.28253162	20.82455163	0.018525545	0.004065617	2008
1	G. lorretae	Perm	12	64.34840138	0.75	11491.7525	3.28299113	1.374579575	0.001360007	0.000802971	2010
1	G. lorretae	Perm	12	68.86220846	0	0	0	0	0	0	2013
1	G. lorretae	Perm	1	64.34244403	0	0	0	0	0	0	2013
1	G. lorretae	Perm	1	69.22593504	2.25	34475.25751	10.23386451	5.228951195	0.004287498	0.001458867	2011
1	L. externus	Perm	5	68.30680822	49.5	279557.1092	91.55405036	32.96256353	0.043510137	0	2010
1	L. externus	Perm	5	74.46334537	1.5	8471.427552	2.913329699	1.825710826	0.001510492	0.000734061	1991
1	L. externus	Perm	1	76.06730511	33	186371.4062	68.92663526	20.43540793	0.018341449	0.017396216	2018
1	L. externus	Perm	12	68.90285625	3	16942.8551	4.421826955	1.85236236	0.001486235	0.001918191	2019
1	L. externus	Perm	1	70.00791197	16.5	93185.70308	30.35297774	19.43151561	0.01106988	0.004449848	2001
1	L. externus	Perm	1	73.66988606	152.25	859849.8966	343.4092793	119.9656646	0.088430336	0.028032707	2016
1	L. externus	Perm	1	63.98738241	332.25	1876421.203	531.9906428	306.3729416	0.170452895	0.069452738	2011
1	L. externus	Perm	1	71.10152916	498.75	2816749.661	1010.707353	612.9808633	0.282157514	0.378829336	2009
1	L. externus	Perm	3	74.25521248	10	56476.18368	20.44372693	9.253228643	0.00492875	0.006829708	1989
1	L. externus	Perm	3	69.90179873	42	237199.9715	86.93037367	27.28987729	0.036007777	0.030071673	2009
1	L. externus	Perm	3	71.81543532	8.5	48004.75613	16.89085215	6.480832755	0.00526574	0.002470888	1999
1	L. externus	Perm	1	71.82179585	43.5	245671.399	77.40730623	31.54127377	0.033620014	0.03671518	2007
1	L. externus	Perm	12	69.84572441	24	135542.8408	54.90313201	14.23250273	0.008698098	0	2013
1	L. externus	Perm	12	72.39482864	220.5	1245299.85	441.8649725	264.2819924	0.076214349	0.130963947	2016
1	L. externus	Perm	1	73.92986595	244.5	1380842.691	443.8884426	207.472484	0.228250384	0.205288573	2019
1	L. externus	Perm	9	74.39384252	1.25	7059.52296	3.091145842	1.072251781	0.000623722	0.001143968	1999
1	L. externus	Perm	3	70.39611568	9.75	55064.27909	17.93554817	10.33789558	0.005369857	0.002689608	2012
1	L. externus	Perm	1	72.19129154	90	508285.6531	170.7391859	0	0.053129186	0.029388471	2015
1	L. externus	Perm	12	70.25796112	5.25	29649.99643	9.256667193	7.532441748	0.002881278	0.001775592	2012
1	L. externus	Perm	12	69.31798558	18	101657.1306	31.87761625	19.41140418	0.012570512	0.008547119	2018
1	L. externus	Perm	3	75.97300125	31.5	177899.9786	72.71315585	35.03541881	0.012909936	0.026878149	2003
1	L. externus	Perm	1	74.28123317	60.75	343092.8159	108.8341163	62.83347592	0.02714972	0.037641275	2013
1	L. externus	Perm	12	72.22002711	169.5	957271.3134	414.238343	180.900157	0.138376094	0	2011
1	L. externus	Perm	5	75.73353461	104.25	588764.2149	230.4911574	29.17827684	0.093622118	0.067784742	2014
1	L. externus	Perm	1	70.50085068	0	0	0	0	0	0	1991
1	L. externus	Perm	5	72.74743302	29.5	166604.7419	51.15978365	24.98289082	0.014977961	0.009673015	1999
1	L. externus	Perm	3	68.92442256	107.25	605707.07	183.3727845	138.359083	0.089787509	0.042364541	2008
1	L. externus	Perm	5	65.56541824	27	152485.6959	45.34702424	19.75021113	0.019708643	0.016718028	2015
1	L. externus	Perm	1	72.97871158	42	237199.9715	71.15257528	32.03095532	0.036111865	0.041000056	2006
1	L. externus	Perm	5	70.8572047	1.333333333	7530.157824	2.585950223	1.684763887	0.000766223	0.00031888	1994
1	L. externus	Perm	1	76.61073711	42	237199.9715	81.74835078	23.18190925	0.029450627	0	2002
1	L. externus	Perm	3	67.71912329	5.25	29649.99643	10.66803341	4.60566025	0.00348243	0.003488026	2015
1	L. externus	Perm	3	72.95874696	0	0	0	0	0	0	2001
1	L. externus	Perm	12	70.7843694	0	0	0	0	0	0	1994
1	L. externus	Perm	5	72.26909732	2.25	12707.14133	3.784298687	1.420304268	0.002521018	0.001045172	2002
1	L. externus	Perm	12	70.47379243	47.25	266849.9679	103.368867	28.22492249	0.034900355	0	2008
1	L. externus	Perm	9	73.14463133	9	50828.56531	18.84582887	3.723782168	0.00513341	0	2016
1	L. externus	Perm	3	69.31887632	13.5	76242.84797	22.30127582	13.28166428	0.009570612	0.009667813	2007
1	L. externus	Perm	1	66.41571621	424.5	2397413.997	644.5908791	356.3252653	0.307514372	0.125450724	2008
1	L. externus	Perm	1	63.5355872	34.4	194278.0719	70.69097129	24.14839434	0.027091149	0.014754177	1990
1	L. externus	Perm	1	72.96611765	170.25	961507.0272	378.8091315	183.3237432	0.153170757	0.010505876	2003
1	L. externus	Perm	3	72.08952898	85.5	482871.3705	165.5553684	69.60376769	0.060130142	0	2013
1	L. externus	Perm	5	69.85000115	56	316266.6286	77.44408679	21.57914628	0.035245949	0.02608176	2017
1	L. externus	Perm	5	73.09052459	89.25	504049.9394	178.8062052	127.1487498	0.069282992	0.052665287	2009
1	L. externus	Perm	18	75.05626919	2.5	14119.04592	3.061972735	1.939739549	0.001832314	0.00118977	1991
1	L. externus	Perm	3	71.08683973	66.75	376978.5261	105.519621	49.00510775	0.035604645	0.037531633	2011
1	L. externus	Perm	3	68.88907879	0	0	0	0	0	0	1991
1	L. externus	Perm	5	69.6762147	88.5	499814.2256	137.4067637	119.9442151	0.053201052	0.03539518	2018
1	L. externus	Perm	14	67.42145791	0	0	0	0	0	0	1991
1	L. externus	Perm	3	70.54553227	22.5	127071.4133	32.25957421	17.91568562	0.007592668	0.007577585	1998
1	L. externus	Perm	9	67.15534959	67.5	381214.2399	125.9184628	93.80112434	0.023558178	0.016204313	2005
1	L. externus	Perm	3	71.50451237	22.5	127071.4133	42.27902523	23.10165842	0.012956082	0.015320689	2005
1	L. externus	Perm	9	74.65319792	27.75	156721.4097	55.07297085	41.20934764	0.01852206	0.017373391	2010
1	L. externus	Perm	3	68.15367977	24	135542.8408	37.9119967	8.506833913	0.011567626	0	2018
1	L. externus	Perm	3	71.54123971	0.75	4235.713776	1.371917591	0.524079819	0.000520167	0	2019
1	L. externus	Perm	12	68.61377707	24	135542.8408	44.33541468	19.07447702	0.014786055	0.005566473	2014
1	L. externus	Perm	12	74.90490747	31.42857143	177496.5773	67.14128077	27.736192	0.023298313	0.015469045	1989
1	L. externus	Perm	9	71.57410924	3.75	21178.56888	6.57161605	5.010083794	0.002423847	0.00248851	2002
1	L. externus	Perm	5	74.93194845	60	338857.1021	125.2678025	61.67708769	0.040894618	0.030025297	2019
1	L. externus	Perm	1	74.59058025	169	954447.5042	333.2736179	48.00123766	0.128637285	0.040641743	2004
1	L. externus	Perm	1	71.32634656	70.5	398157.095	115.1101869	27.56750714	0.03617181	0	2017
1	L. externus	Perm	5	64.3732703	33	186371.4062	50.73899861	23.02887819	0.006216171	0	2006
1	L. externus	Perm	5	74.11093538	489	2761685.382	1157.399013	665.8166412	0.32974451	0.164206688	2004
1	L. externus	Perm	5	68.12571757	318.75	1800178.355	617.518026	433.6197387	0.196117652	0	2008
1	L. externus	Perm	12	69.12037806	111.75	631121.3527	188.1939389	75.64154035	0.085859078	0.029311371	2009
1	L. externus	Perm	5	68.82654405	161.25	910678.4619	231.2687256	94.0817809	0.123540229	0.035328325	2013
1	L. externus	Perm	9	66.98262931	26	146838.0776	39.14042942	19.09486547	0.018605913	0.005937824	1990
1	L. externus	Perm	5	69.30045418	0	0	0	0	0	0	2001
1	L. externus	Perm	9	68.37804696	17.25	97421.41685	37.80268188	9.108727076	0.015200801	0.005672386	2018
1	L. externus	Perm	1	74.2651842	62.25	351564.2434	145.8867838	78.83590929	0.056224804	0.024315292	2005
1	L. externus	Perm	3	72.17861834	9	50828.56531	16.75327836	11.37189951	0.006954843	0.006627997	2002
1	L. externus	Perm	1	66.28646617	75	423571.3776	136.8586861	25.88249623	0.037353596	0.022890674	2010
1	L. externus	Perm	1	74.34206857	52	293676.1552	98.0633493	40.03862495	0.029670201	0.010244394	1989
1	L. externus	Perm	5	71.36153461	51	288028.5368	92.69272826	24.32914666	0.033051926	0.031405017	2005
1	L. externus	Perm	12	68.17626933	28.5	160957.1235	47.39988745	15.12106885	0.017069918	0.004340248	2004
1	L. externus	Perm	12	71.09530905	0	0	0	0	0	0	1991
1	L. externus	Perm	12	71.44167778	11.25	63535.70664	19.66843433	8.848202314	0.009242497	0	1998
1	L. externus	Perm	5	67.30569418	14.66666667	82831.73607	25.66815388	14.77756162	0.011544321	0.007339065	1989
1	L. externus	Perm	12	69.309697	46.5	262614.2541	79.96518118	29.60058038	0.032944843	0.001917639	2006
1	L. externus	Perm	1	68.93808821	52.25	295088.0597	112.5501861	13.90687351	0.029239488	0.018134353	1999
1	L. externus	Perm	12	74.82796638	6.75	38121.42399	10.32598003	7.435225809	0.004462873	0.003803729	2005
1	L. externus	Perm	9	65.8645596	6	33885.71021	10.6885939	7.791962264	0.001884137	0.005834	2006
1	L. externus	Perm	12	67.66513229	7.5	42357.13776	11.94234744	3.657715186	0.0045409	0.00374454	2003
1	L. externus	Perm	3	74.97532726	40.5	228728.5439	61.63536599	36.51659755	0.035825988	0.002451355	2017
1	L. externus	Perm	3	76.16896323	4.5	25414.28266	7.95525449	4.524923714	0.00152273	0.000391976	2010
1	L. externus	Perm	12	67.99968299	1.5	8471.427552	2.937459921	1.329151688	0.001013358	0.00147612	2002
1	L. externus	Perm	12	73.50364035	35.25	199078.5475	71.85865246	23.13012377	0.024588395	0.001509289	2017
1	L. externus	Perm	3	75.81526177	19.11111111	107932.2622	32.41537192	25.70281284	0.007856716	0.022468822	1990
1	L. externus	Perm	3	73.64321115	146.25	825964.1864	306.5428053	230.4177522	0.097627601	0.031084632	2014
1	L. externus	Perm	1	78.63397128	34.5	194842.8337	73.2260412	17.88072422	0.0250092	0.017385628	2012
1	L. externus	Perm	9	78.74503005	0	0	0	0	0	0	1998
1	L. externus	Perm	9	72.9376974	2.5	14119.04592	5.136798211	1.454319111	0.001719692	0.000988174	1991
1	L. externus	Perm	12	66.10265619	21.33333333	120482.5252	48.42147775	26.03596381	0.014266035	0.006510383	1990
1	L. externus	Perm	9	73.55449381	12.75	72007.1342	26.19216117	11.8455664	0.006255147	0.001211512	2017
1	L. externus	Perm	12	72.16243042	15	84714.27552	41.50989421	9.275757283	0.012496618	0.002061138	2010
1	L. externus	Perm	3	62.8782209	42	237199.9715	66.05472894	31.72725143	0.027324139	0.007178637	2006
1	L. externus	Perm	12	63.06459893	50.25	283792.823	54.3429101	22.22543989	0.025495499	0.016756795	2015
1	L. externus	Perm	5	71.30841036	29.25	165192.8373	50.37324128	24.81637393	0.016808717	0.005907585	2012
1	L. externus	Perm	1	69.49608009	70.5	398157.095	144.8447942	88.65704954	0.041226422	0.05820966	1998
1	L. externus	Perm	5	70.82709353	18.66666667	105422.2095	39.77332171	15.63430396	0.015456491	0.012422718	1990
1	L. externus	Perm	9	67.94100302	1.5	8471.427552	3.040562392	0.768133287	0.001197646	0.000573077	2007
1	L. externus	Perm	1	74.6880133	665.25	3757078.12	1219.17555	807.7611702	0.384966082	0	2014
1	L. externus	Perm	9	67.80861162	69.75	393921.3812	139.9402509	48.51704064	0.035720279	0.018131366	2009
1	L. externus	Perm	9	65.36308499	0.75	4235.713776	1.242448508	0.426673149	0.000448153	0.000287511	2019
1	L. externus	Perm	12	70.02426894	18.75	105892.8444	36.45145287	18.33490025	0.015549794	0.005068148	2001
1	L. externus	Perm	9	68.59556147	14.25	80478.56175	27.59094242	4.944379714	0.005902183	0.00199571	2015
1	L. externus	Perm	12	69.18774915	2.25	12707.14133	4.198793494	1.743202198	0.001432484	0	1999
1	L. externus	Perm	9	72.06711183	0.75	4235.713776	1.127861663	0.859638829	0.000451844	0.000264288	2003
1	L. externus	Perm	3	72.31313837	0	0	0	0	0	0	1994
1	L. externus	Perm	9	71.7726103	38.25	216021.4026	70.26940725	48.00833148	0.0282083	0.008719283	2012
1	L. externus	Perm	9	69.78421829	76.5	432042.8052	162.1584353	85.06570526	0.047204315	0	2004
1	L. externus	Perm	9	74.45444918	26.25	148249.9822	58.47397021	14.0687275	0.014488442	0.021519606	2013
1	L. externus	Perm	9	73.2817206	0	0	0	0	0	0	1994
1	L. externus	Perm	3	71.25894782	44.4	250754.2556	91.23508448	33.41904846	0.036752656	0.050622314	2004
1	L. externus	Perm	5	67.68109866	140.25	792078.4762	258.9455418	84.53630965	0.0707472	0.108165967	2007
1	L. externus	Perm	5	67.97309881	44.25	249907.1128	75.18579941	40.18907256	0.037755699	0.031468206	1998
1	L. externus	Perm	9	69.66022583	85.5	482871.3705	188.6659915	55.1972994	0.052653999	0.036060168	2008
1	L. externus	Perm	9	68.49344364	10	56476.18368	15.32015913	9.821274229	0.006524786	0.007789229	1989
1	L. externus	Perm	5	64.95772061	85.5	482871.3705	167.0386406	25.83360593	0.031262524	0.038263722	2003
1	L. externus	Perm	12	72.07561956	15.75	88949.9893	26.5297508	15.15619753	0.012313501	0.004294179	2007
1	L. externus	Perm	1	68.36605043	4	22590.47347	7.610674164	2.932283037	0.002326288	0.001310272	1994
1	L. externus	Perm	5	71.90453237	25.5	144014.2684	54.11521567	10.56210248	0.015977493	0.014400144	2016
1	L. externus	Perm	9	71.8030296	0	0	0	0	0	0	2001
1	L. picturatus	Perm	1	70.08224266	0	0	0	0	0	0	2003
1	L. picturatus	Perm	1	76.37317354	0.75	3017.435014	0.721321261	0.283324486	0.001631192	0.003373173	2006
1	L. picturatus	Perm	3	51.91845871	0	0	0	0	0	0	2013
1	L. picturatus	Perm	12	67.84191858	0	0	0	0	0	0	1998
1	L. picturatus	Perm	12	69.97092819	0	0	0	0	0	0	2005
1	L. picturatus	Perm	5	62.38050204	2.25	9052.305042	1.201266694	0.981890626	0.004231351	0.007317928	2001
1	L. picturatus	Perm	1	60.25279094	12.75	51296.39524	7.314821188	5.071794997	0.020983093	0.037250423	2009
1	L. picturatus	Perm	12	61.06598642	0	0	0	0	0	0	2014
1	L. picturatus	Perm	5	68.51715587	0	0	0	0	0	0	2009
1	L. picturatus	Perm	12	58.31017234	0.75	3017.435014	0.33804096	0.269565459	0.001247704	0.002209816	2016
1	L. picturatus	Perm	5	72.9111937	0	0	0	0	0	0	2003
1	L. picturatus	Perm	1	56.30635802	3	12069.74006	1.338840505	0.68198805	0.005012368	0.008304331	2018
1	L. picturatus	Perm	1	76.58665638	0	0	0	0	0	0	2019
1	L. picturatus	Perm	3	77.49739092	1.5	6034.870028	0.821859417	0.493459942	0.003401312	0.005376212	1998
1	L. picturatus	Perm	9	84.14308983	0	0	0	0	0	0	2015
1	L. picturatus	Perm	3	69.20392308	3	12069.74006	1.604238857	0.942254718	0.006312919	0.010325843	2001
1	L. picturatus	Perm	5	76.90213069	27.75	111645.0955	14.36587779	18.66807155	0.054153274	0.117638471	2005
1	L. picturatus	Perm	12	72.88954814	0	0	0	0	0	0	2018
1	L. picturatus	Perm	12	58.62666999	0	0	0	0	0	0	2009
1	L. picturatus	Perm	12	53.07524754	0	0	0	0	0	0	2006
1	L. picturatus	Perm	1	73.01122993	0	0	0	0	0	0	1999
1	L. picturatus	Perm	5	62.32826861	0	0	0	0	0	0	2002
1	L. picturatus	Perm	3	69.45748468	0.75	3017.435014	0.395694756	0.24860411	0.001410412	0.002518164	2018
1	L. picturatus	Perm	1	65.34302765	0	0	0	0	0	0	2011
1	L. picturatus	Perm	12	69.43447245	0	0	0	0	0	0	2003
1	L. picturatus	Perm	1	76.57769407	0	0	0	0	0	0	2012
1	L. picturatus	Perm	3	70.10153962	0	0	0	0	0	0	2014
1	L. picturatus	Perm	9	63.31115203	0	0	0	0	0	0	2006
1	L. picturatus	Perm	12	59.99770388	0	0	0	0	0	0	2011
1	L. picturatus	Perm	12	73.37081132	0	0	0	0	0	0	2010
1	L. picturatus	Perm	9	69.8300922	0	0	0	0	0	0	2008
1	L. picturatus	Perm	3	65.75953777	2.25	9052.305042	1.327255682	0.572668115	0.00366942	0.007154598	2005
1	L. picturatus	Perm	1	60.54180422	0	0	0	0	0	0	2002
1	L. picturatus	Perm	1	61.19759163	0	0	0	0	0	0	2014
1	L. picturatus	Perm	9	75.76743464	0	0	0	0	0	0	2009
1	L. picturatus	Perm	1	72.67513777	0	0	0	0	0	0	2008
1	L. picturatus	Perm	1	62.3776311	3	12069.74006	1.517689039	0.460093925	0.004906428	0.009029253	2010
1	L. picturatus	Perm	3	67.20091908	3	12069.74006	2.174691221	1.011014673	0.006114253	0.010720947	2006
1	L. picturatus	Perm	1	61.14490609	0.5	2011.623343	0.283252507	0.210618843	0.000682758	0.001649982	2004
1	L. picturatus	Perm	9	72.18900297	0	0	0	0	0	0	2004
1	L. picturatus	Perm	5	75.86872305	0	0	0	0	0	0	2010
1	L. picturatus	Perm	5	83.86250308	0.75	3017.435014	0.624550187	0.269499336	0.001547041	0.00304902	2006
1	L. picturatus	Perm	12	53.46356386	0	0	0	0	0	0	2019
1	L. picturatus	Perm	5	69.18277403	0	0	0	0	0	0	2012
1	L. picturatus	Perm	1	59.16716513	0	0	0	0	0	0	2015
1	L. picturatus	Perm	12	76.608996	0	0	0	0	0	0	2012
1	L. picturatus	Perm	3	59.94983343	0	0	0	0	0	0	2004
1	L. picturatus	Perm	3	72.006943	0	0	0	0	0	0	2002
1	L. picturatus	Perm	12	65.94477325	0	0	0	0	0	0	2013
1	L. picturatus	Perm	12	49.77066547	0	0	0	0	0	0	2015
1	L. picturatus	Perm	12	49.53214754	0	0	0	0	0	0	2008
1	L. picturatus	Perm	3	63.76936703	5.25	21122.0451	2.596465255	1.941081123	0.007924649	0.016380886	2008
1	L. picturatus	Perm	3	68.2101943	0	0	0	0	0	0	2017
1	L. picturatus	Perm	5	57.58718241	5.25	21122.0451	2.860818378	1.99952931	0.007786078	0.015200249	2008
1	L. picturatus	Perm	1	76.85122817	0	0	0	0	0	0	2016
1	L. picturatus	Perm	5	73.96984954	0	0	0	0	0	0	2015
1	L. picturatus	Perm	3	74.64231692	0.75	3017.435014	0.460808996	0.343523653	0.001559029	0.003368186	2003
1	L. picturatus	Perm	5	85.02315037	0	0	0	0	0	0	2019
1	L. picturatus	Perm	9	66.76298515	0	0	0	0	0	0	2016
1	L. picturatus	Perm	3	49.72318923	2.25	9052.305042	1.395672408	0.628105982	0.003128538	0.005888282	2011
1	L. picturatus	Perm	1	74.36813536	2.25	9052.305042	1.432879196	1.105185191	0.004579382	0.008419699	2001
1	L. picturatus	Perm	9	77.72552539	0	0	0	0	0	0	1998
1	L. picturatus	Perm	5	64.28829529	6	24139.48011	4.182028485	1.806238125	0.010989315	0.020788859	2018
1	L. picturatus	Perm	12	63.22539857	0	0	0	0	0	0	2002
1	L. picturatus	Perm	3	72.00147343	2.25	9052.305042	0.886094241	0.733704366	0.003849596	0.008211267	2007
1	L. picturatus	Perm	1	69.95420201	0	0	0	0	0	0	2013
1	L. picturatus	Perm	5	59.14019185	6.75	27156.91513	2.645377091	1.904946442	0.010559909	0.01964254	1999
1	L. picturatus	Perm	3	61.7836377	0	0	0	0	0	0	1999
1	L. picturatus	Perm	9	57.5303329	0	0	0	0	0	0	2012
1	L. picturatus	Perm	5	62.36053416	0	0	0	0	0	0	2007
1	L. picturatus	Perm	5	56.48305737	2.25	9052.305042	1.044770885	0.658000301	0.003638957	0.006634697	2016
1	L. picturatus	Perm	9	62.76152295	0	0	0	0	0	0	2017
1	L. picturatus	Perm	1	70.48886657	4.5	18104.61008	2.866384419	1.722863039	0.008395101	0.017187669	1998
1	L. picturatus	Perm	1	61.36213509	0	0	0	0	0	0	2007
1	L. picturatus	Perm	5	61.50373244	7	28162.7268	2.261137659	2.536258359	0.012550704	0.020900638	2017
1	L. picturatus	Perm	9	71.40278343	0	0	0	0	0	0	2007
1	L. picturatus	Perm	9	56.28683422	0.75	3017.435014	0.409448728	0.196608378	0.001014672	0.002200808	1999
1	L. picturatus	Perm	1	70.89262225	6	24139.48011	1.630014511	2.570579371	0.010611596	0.022105273	2005
1	L. picturatus	Perm	5	68.57855533	2.25	9052.305042	1.115240342	1.023353603	0.004583261	0.006504551	1998
1	L. picturatus	Perm	5	68.78195603	0.75	3017.435014	0.450461933	0.221768298	0.001175534	0.002682722	2014
1	L. picturatus	Perm	9	63.12161762	2.25	9052.305042	0.555804254	0.855823885	0.003284006	0.006061464	2005
1	L. picturatus	Perm	1	65.37362302	0	0	0	0	0	0	2017
1	L. picturatus	Perm	3	66.01037995	0	0	0	0	0	0	2012
1	L. picturatus	Perm	9	66.37854217	0	0	0	0	0	0	2013
1	L. picturatus	Perm	3	64.1086218	1.5	6034.870028	1.719543254	0.634666845	0.002348903	0.005412585	2009
1	L. picturatus	Perm	9	76.16444246	0	0	0	0	0	0	2002
1	L. picturatus	Perm	3	72.13340326	0	0	0	0	0	0	2019
1	L. picturatus	Perm	12	55.39214894	0	0	0	0	0	0	2007
1	L. picturatus	Perm	5	63.93865195	45	181046.1008	22.4996552	11.77346636	0.072789074	0.13640197	2013
1	L. picturatus	Perm	9	53.54418396	0	0	0	0	0	0	2003
1	L. picturatus	Perm	5	74.23131476	4.2	16897.63608	2.419265536	1.549760398	0.008824404	0.016364953	2004
1	L. picturatus	Perm	12	71.49600556	0	0	0	0	0	0	2017
1	L. picturatus	Perm	12	70.37936467	0	0	0	0	0	0	2004
1	L. picturatus	Perm	9	61.56513136	0	0	0	0	0	0	2019
1	L. picturatus	Perm	9	74.00699553	0	0	0	0	0	0	2018
1	L. picturatus	Perm	3	64.6253839	0.75	3017.435014	0.25446141	0.251934351	0.001352192	0.002483773	2015
1	L. picturatus	Perm	9	63.38903462	0	0	0	0	0	0	2010
1	L. picturatus	Perm	9	72.89617521	0	0	0	0	0	0	2001
1	L. picturatus	Perm	12	61.70690263	0	0	0	0	0	0	2001
1	L. picturatus	Perm	12	69.02080768	0	0	0	0	0	0	1999
1	L. picturatus	Perm	3	68.86201908	0	0	0	0	0	0	2010
1	N. hostilis	Perm	12	61.99685203	45	203995.6066	117.6839885	22.37898286	0.143776526	0.035243201	2018
1	N. hostilis	Perm	5	69.36222734	1.5	6799.853553	4.795916687	0.351823054	0.005421374	0.001391144	2019
1	N. hostilis	Perm	1	66.01614314	3	13599.70711	9.318746687	2.543180851	0.010191016	0.00278539	2016
1	N. hostilis	Perm	12	60.54380855	0.75	3399.926776	1.616688444	0.6408324	0.002213582	0.000615541	2019
1	N. hostilis	Perm	9	75.23429088	27	122397.364	87.32680365	15.46019905	0.101068853	0.028706935	2018
1	N. hostilis	Perm	12	70.03427863	1	4533.235702	3.509699329	0.548344089	0.003639484	0.000992571	2016
1	N. hostilis	Perm	1	78.72141307	4.5	20399.56066	14.7900685	2.581065612	0.018002601	0.005095193	2019
1	N. hostilis	Perm	5	72.03388762	44.25	200595.6798	189.3192586	31.64675734	0.15755122	0.041507472	2018
1	N. hostilis	Perm	3	72.45178153	2.25	10199.78033	8.246684427	2.680990604	0.008540888	0.002253906	2019
1	N. hostilis	Perm	1	61.51839076	9	40799.12132	35.8021598	1.724983814	0.028350358	0.007770025	2017
1	N. hostilis	Perm	1	54.11049997	28.5	129197.2175	65.15338324	13.92004685	0.073853033	0.021379005	2018
1	N. hostilis	Perm	3	79.99899877	55.5	251594.5815	236.3635879	37.6421145	0.232677751	0.060377342	2018
1	N. hostilis	Perm	9	65.02199567	3.75	16999.63388	11.69506268	1.545448239	0.012669412	0.0033472	2019
2	A. deflata	Perm	12	77.81649176	1.142857143	8242.142512	3.029846071	1.11583757	0.000244405	0	1989
2	A. deflata	Perm	3	87.8326045	0	0	0	0	0	0	1999
2	A. deflata	Perm	1	71.4241206	6	43271.24819	10.40564615	2.396127383	0.000768013	0	2016
2	A. deflata	Perm	1	77.46071979	16.5	118995.9325	47.46658356	13.67838486	0.002394356	0.823577537	2018
2	A. deflata	Perm	12	82.96353636	3	21635.6241	11.10255884	1.251926195	0.000351713	0.043796263	1991
2	A. deflata	Perm	12	63.30632405	0.666666667	4807.916466	1.499788493	0.511242243	7.21E-05	0	1994
2	A. deflata	Perm	12	74.7996189	9	64906.87229	18.82250136	5.059869713	0.001271965	0.097966573	2003
2	A. deflata	Perm	1	71.2573463	17.25	124404.8385	40.74046094	11.34539216	0.002486627	0	1998
2	A. deflata	Perm	3	79.36357785	2.25	16226.71807	6.178272335	1.617466012	0.000309816	0.046326929	2018
2	A. deflata	Perm	9	62.42092234	10.5	75724.68433	21.64691255	4.906710709	0.001214153	0.083462874	2004
2	A. deflata	Perm	12	73.34647057	15.5	111784.0578	41.36072094	6.26790531	0.00350368	0	2004
2	A. deflata	Perm	5	83.77640634	8	57694.99759	23.1387348	5.636184833	0.001530434	0.03634889	1989
2	A. deflata	Perm	5	66.68854751	11.25	81133.59036	25.58605254	5.814058572	0.001855788	0	2019
2	A. deflata	Perm	5	81.71706785	12.75	91951.4024	30.20757705	7.979415063	0.002367082	0.234791967	2007
2	A. deflata	Perm	3	75.08209794	3	21635.6241	8.312922933	1.761521269	0.000509251	0	2007
2	A. deflata	Perm	5	80.52798983	23.25	167676.0867	58.05627585	16.42970655	0.003706334	0.006991816	2009
2	A. deflata	Perm	1	77.86416131	6	43271.24819	14.52474128	4.522221855	0.000688891	0	2004
2	A. deflata	Perm	5	73.18522152	0.666666667	4807.916466	1.437869093	0.270943684	6.18E-05	0.016571086	1994
2	A. deflata	Perm	1	92.29302251	3	21635.6241	8.996235917	1.354726601	0.000659728	0.019532396	1991
2	A. deflata	Perm	9	78.04234302	15.75	113587.0265	40.8024898	12.37140933	0.002612308	0	2008
2	A. deflata	Perm	12	76.21182857	12.75	91951.4024	32.46808913	7.244518747	0.001748371	0.147309109	2015
2	A. deflata	Perm	12	88.12888993	6	43271.24819	12.61244872	3.898447297	0.00083097	0.158209903	2012
2	A. deflata	Perm	12	78.78522511	24	173084.9928	75.72135761	16.21042987	0.003149469	0.01339693	2018
2	A. deflata	Perm	1	84.32644448	3	21635.6241	8.03074263	2.316873179	0.00068957	0.038911564	2005
2	A. deflata	Perm	5	81.79034908	14.25	102769.2145	42.83628859	9.790752829	0.002365087	0	2003
2	A. deflata	Perm	1	75.97089813	8	57694.99759	14.13192372	2.969612861	0.001187357	0.010600292	1990
2	A. deflata	Perm	1	74.33874088	3.75	27044.53012	9.54099878	0.527389326	0.000540624	0.114800564	2019
2	A. deflata	Perm	9	67.60850481	9.75	70315.77831	15.53456586	8.149498225	0.001440449	0.133848982	1998
2	A. deflata	Perm	12	82.59033944	15.75	113587.0265	41.43228586	12.013744	0.001643578	0.181696243	2007
2	A. deflata	Perm	5	82.09818786	12	86542.49638	42.72828175	6.860387668	0.002350304	0.131273911	2010
2	A. deflata	Perm	3	74.355901	3	21635.6241	8.601388282	1.883899426	0.000626132	0	2006
2	A. deflata	Perm	12	82.98969547	13.33333333	96158.32931	37.98051606	7.24359816	0.003480311	0	1990
2	A. deflata	Perm	1	69.19044685	7.5	54089.06024	14.76807513	3.14224967	0.001051112	0.154724416	2013
2	A. deflata	Perm	1	71.37042493	0	0	0	0	0	0	2017
2	A. deflata	Perm	5	85.22669464	15	108178.1205	40.48249956	11.66885547	0.002715043	0.53665969	1998
2	A. deflata	Perm	3	79.62609112	10.5	75724.68433	22.18036298	5.157092963	0.00181966	0.172573018	2011
2	A. deflata	Perm	1	67.86690139	0	0	0	0	0	0	1994
2	A. deflata	Perm	5	72.69488918	2.5	18029.68675	6.558174679	0	0.000413037	0.009285881	1991
2	A. deflata	Perm	1	57.08015218	9	64906.87229	17.94078909	5.588100517	0.000988486	0.017387085	2008
2	A. deflata	Perm	12	75.78443825	11.25	81133.59036	29.367629	8.919092941	0.001190651	0	2011
2	A. deflata	Perm	3	77.4147237	2.25	16226.71807	6.841685133	1.20462241	0.000362272	0.006164801	2005
2	A. deflata	Perm	1	64.86355543	48	346169.9855	114.0258926	37.54378425	0.006560318	0.208990008	2011
2	A. deflata	Perm	5	74.15366403	31.2	225010.4906	88.61251093	11.6311606	0.00468103	0	2004
2	A. deflata	Perm	1	65.05149221	12	86542.49638	28.08025401	4.190389491	0.001966111	0.347892012	2014
2	A. deflata	Perm	1	71.12470318	6	43271.24819	15.61383465	1.1212167	0.000680487	0	2012
2	A. deflata	Perm	5	85.47895314	3	21635.6241	6.901966186	1.578750083	0.000430814	0	2006
2	A. deflata	Perm	5	68.45490878	5.75	41468.27952	13.55244001	1.802456717	0.000798349	0	1999
2	A. deflata	Perm	5	74.74880007	13	93754.37108	39.01309286	4.567359167	0.002185854	0.110704789	2017
2	A. deflata	Perm	5	83.8886576	26.25	189311.7108	70.21148261	25.3618843	0.004517285	0.185857708	2001
2	A. deflata	Perm	1	79.57744795	2.25	16226.71807	5.698050196	1.749499621	0.000442616	0.015097727	2010
2	A. deflata	Perm	1	76.38928447	15.75	113587.0265	32.23086159	12.8928232	0.00146353	0.532093307	2007
2	A. deflata	Perm	3	75.81750129	13.5	97360.30843	33.25693023	3.87070423	0.001626079	0.12506499	2001
2	A. deflata	Perm	9	75.5139426	0	0	0	0	0	0	2018
2	A. deflata	Perm	3	77.26701864	0	0	0	0	0	0	2002
2	A. deflata	Perm	12	83.10820313	6.75	48680.15421	15.52982182	0	0.00124986	0.069893629	2006
2	A. deflata	Perm	18	76.18901813	0	0	0	0	0	0	1991
2	A. deflata	Perm	12	88.61610964	7.5	54089.06024	21.38913062	8.299640841	0.001457396	0.19610224	1998
2	A. deflata	Perm	14	78.4559658	0	0	0	0	0	0	1991
2	A. deflata	Perm	12	85.16073699	33.75	243400.7711	98.24549995	16.07367497	0.007205884	0	2001
2	A. deflata	Perm	12	73.06998388	9	64906.87229	22.46204301	6.843135279	0.001127974	0.138044802	2014
2	A. deflata	Perm	12	65.89982055	21.75	156858.2747	43.72197477	14.85004093	0.003367973	0.833663698	2016
2	A. deflata	Perm	3	70.2900784	0	0	0	0	0	0	1991
2	A. deflata	Perm	1	88.40522835	14.25	102769.2145	38.79743572	5.319026734	0.001442693	0.229397981	2009
2	A. deflata	Perm	5	79.35337371	68.25	492210.4482	161.9533963	47.45248699	0.012834943	2.671437212	2008
2	A. deflata	Perm	5	76.56145645	28.5	205538.4289	67.77442046	12.09821172	0.003706166	0	2013
2	A. deflata	Perm	5	65.98599949	12	86542.49638	19.63857984	8.693248233	0.001234233	0.055310491	2015
2	A. deflata	Perm	3	77.01740958	2.25	16226.71807	5.335874011	2.450051031	0.000417996	0	1998
2	A. deflata	Perm	9	90.06444807	14.25	102769.2145	41.48355935	11.64772573	0.00235008	0.530200164	2019
2	A. deflata	Perm	1	87.70639207	4.5	32453.43614	10.12243526	2.769478962	0.000645406	0	2006
2	A. deflata	Perm	5	66.57067806	30.75	221765.147	71.03084402	12.44606419	0.00362047	0.415661054	2005
2	A. deflata	Perm	3	94.42641999	0	0	0	0	0	0	2013
2	A. deflata	Perm	3	95.23848997	30	216356.241	107.2889081	4.594407958	0.005645389	0	2014
2	A. deflata	Perm	5	83.51558575	42.75	308307.6434	92.88144565	16.1766172	0.009208528	0.013468947	2014
2	A. deflata	Perm	5	75.79254624	54.4	392325.9836	115.5572666	74.11517932	0.009774936	0.950994464	1990
2	A. deflata	Perm	9	77.79883446	1.5	10817.81205	3.817638552	0.618346316	0.000143649	0.004046089	2010
2	A. deflata	Perm	9	66.99960584	27.75	200129.5229	85.21088273	7.179246041	0.003868095	0.738342709	2003
2	A. deflata	Perm	9	76.2171471	5.25	37862.34217	12.52655407	2.102677518	0.000678749	0.016509694	2015
2	A. deflata	Perm	9	79.41254234	10.5	75724.68433	24.88824923	4.48850127	0.001930351	0.140760893	2009
2	A. deflata	Perm	3	78.67990555	0	0	0	0	0	0	1994
2	A. deflata	Perm	5	69.45891952	9	64906.87229	19.21233974	5.240242612	0.001207771	0	2018
2	A. deflata	Perm	5	71.48896691	66.75	481392.6361	161.5017485	29.67237602	0.009126168	1.269204493	2016
2	A. deflata	Perm	3	66.8224848	0	0	0	0	0	0	2010
2	A. deflata	Perm	3	68.86822374	0	0	0	0	0	0	2017
2	A. deflata	Perm	3	78.24902213	3.75	27044.53012	9.331405304	2.556669702	0.000802138	0	2015
2	A. deflata	Perm	1	77.46166433	0	0	0	0	0	0	1989
2	A. deflata	Perm	3	69.50137916	3	21635.6241	7.594487975	2.785735237	0.000504393	0.026980841	2004
2	A. deflata	Perm	9	76.82697869	0	0	0	0	0	0	2002
2	A. deflata	Perm	12	79.96743526	26.25	189311.7108	57.60432618	17.85784246	0.00376018	0.024170567	2019
2	A. deflata	Perm	1	80.72420969	0.75	5408.906024	1.72336661	0.105459004	9.61E-05	0.005536547	2015
2	A. deflata	Perm	12	64.11725367	14.25	102769.2145	33.23479723	0.267972399	0.002673102	0.026193656	2009
2	A. deflata	Perm	1	93.65350006	18.75	135222.6506	63.20095369	3.296506892	0.004005921	0.332041444	2001
2	A. deflata	Perm	12	72.86331098	6	43271.24819	16.2432836	5.461796821	0.000974046	0	2008
2	A. deflata	Perm	9	74.47449556	0	0	0	0	0	0	1989
2	A. deflata	Perm	12	83.61636125	12.75	91951.4024	35.29762022	14.93518003	0.001390586	0	2005
2	A. deflata	Perm	1	79.92997497	7.5	54089.06024	16.68126724	1.918640694	0.000916235	0.094794169	2003
2	A. deflata	Perm	12	69.62491146	0.75	5408.906024	1.688123302	0.573989832	8.83E-05	0.006512346	2017
2	A. deflata	Perm	1	66.58664189	18	129813.7446	36.64892979	13.69523774	0.002666908	0.225087815	2002
2	A. deflata	Perm	12	88.04236982	51.75	373214.5156	142.4145889	40.37015535	0.00755036	0.249515179	2013
2	A. deflata	Perm	9	74.67491191	2.5	18029.68675	5.66249314	1.195994191	0.00036108	0.040910813	1991
2	A. deflata	Perm	12	67.202494	4	28847.49879	8.086785808	1.534323987	0.000470928	0	1999
2	A. deflata	Perm	5	76.18851631	8.25	59497.96626	17.97136227	5.127744834	0.001223106	0	2012
2	A. deflata	Perm	1	87.36920892	1	7211.874698	2.260489054	0.234086885	0.000227551	0.017278377	1999
2	A. deflata	Perm	3	80.23485037	4.5	32453.43614	11.83155264	1.749168771	0.000700963	0.064268033	2019
2	A. deflata	Perm	3	76.55680974	0	0	0	0	0	0	2012
2	A. deflata	Perm	9	79.16673239	11.25	81133.59036	22.41354346	8.679834725	0.001851594	0.002865872	2005
2	A. deflata	Perm	9	77.22489917	0.75	5408.906024	1.343376258	0.649897724	0.000176853	0.003871008	2012
2	A. deflata	Perm	12	77.41978489	6	43271.24819	13.72974724	4.268919021	0.000796674	0.02896703	2002
2	A. deflata	Perm	9	80.49999947	0	0	0	0	0	0	2013
2	A. deflata	Perm	9	82.40924593	8.25	59497.96626	21.43274945	6.827327677	0.001267239	0.02521822	2001
2	A. deflata	Perm	3	75.39641733	0	0	0	0	0	0	1989
2	A. deflata	Perm	9	71.5422796	0	0	0	0	0	0	1994
2	A. deflata	Perm	9	66.32462981	8	57694.99759	16.6886134	0.751662118	0.000967632	0.114146087	1990
2	A. deflata	Perm	3	81.40992481	2.25	16226.71807	5.799538694	0.617603138	0.000233037	0	2003
2	A. deflata	Perm	3	68.69270767	19.5	140631.5566	39.83502502	14.65504005	0.00291924	0.162003762	2008
2	A. deflata	Perm	3	74.7700994	26	187508.7422	75.7076236	11.41876791	0.004422072	0.736101897	1990
2	A. deflata	Perm	3	77.61055346	7.5	54089.06024	22.93377314	6.914300226	0.001160727	0.123789755	2009
2	A. deflata	Perm	9	62.43269422	23.25	167676.0867	54.3957905	26.12291313	0.003038695	0.50322958	2016
2	A. deflata	Perm	9	71.67392315	0	0	0	0	0	0	2017
2	A. deflata	Perm	9	76.22732408	21	151449.3687	42.99383494	9.202502563	0.00449545	0	2006
2	A. deflata	Perm	12	79.68273355	3	21635.6241	7.676190409	1.398795999	0.000464683	0.004423448	2010
2	A. deflata	Perm	9	73.99929876	0	0	0	0	0	0	1999
2	A. deflata	Perm	9	77.62690483	25.5	183902.8048	52.27474518	5.494481136	0.002886575	0.28025031	2007
2	A. deflata	Perm	5	89.54551389	12.75	91951.4024	36.25134829	2.874868026	0.001434876	0	2002
2	A. nigriculus	Perm	1	41.43641041	0	0	0	0	0	0	2012
2	A. nigriculus	Perm	9	52.27906212	3	4923.16045	0.42567385	0.329311363	0.000421635	0.000135118	1994
2	A. nigriculus	Perm	1	52.38733234	6.75	11077.11101	1.227157318	0.702332823	0.00102767	0.000657697	2003
2	A. nigriculus	Perm	9	44.12254137	24.5	40205.81034	3.473054851	2.841421617	0.003828147	0.002485014	1991
2	A. nigriculus	Perm	1	23.40502881	0	0	0	0	0	0	2015
2	A. nigriculus	Perm	9	57.08628299	3	4923.16045	0.364848292	0.25007316	0.00049347	0.000229347	2003
2	A. nigriculus	Perm	1	49.2864425	0.75	1230.790113	0.151523626	0.096777298	0.000123903	5.66E-05	2006
2	A. nigriculus	Perm	5	43.76447504	0	0	0	0	0	0	2019
2	A. nigriculus	Perm	14	55.51304849	2	3282.106967	0.319783133	0.193719974	0.00035002	0.000250633	1991
2	A. nigriculus	Perm	12	55.27646403	2.25	3692.370338	0.325687924	0.454468888	0.000312654	0	2008
2	A. nigriculus	Perm	3	56.58729336	0	0	0	0	0	0	2012
2	A. nigriculus	Perm	1	63.00788221	13.5	22154.22203	1.659137727	1.159800747	0.00295742	0.00010234	2010
2	A. nigriculus	Perm	1	57.65810541	0	0	0	0	0	0	2019
2	A. nigriculus	Perm	1	52.49556061	2.333333333	3829.124795	0.441832512	0.185019952	0.000415246	0.000150761	1994
2	A. nigriculus	Perm	5	55.06825877	3	4923.16045	0.5875013	0.250971001	0.000555545	0.000180411	2010
2	A. nigriculus	Perm	1	59.44469882	0	0	0	0	0	0	2013
2	A. nigriculus	Perm	5	51.2948468	31.5	51693.18473	3.56418497	2.706918264	0.005257559	0.001960509	2018
2	A. nigriculus	Perm	1	62.82628059	0	0	0	0	0	0	2002
2	A. nigriculus	Perm	5	53.06895633	3	4923.16045	0.418985641	0.442157595	0.000583679	0	2004
2	A. nigriculus	Perm	1	55.60570803	2.25	3692.370338	0.350841722	0.149523603	0.000379677	0.000167956	2009
2	A. nigriculus	Perm	5	52.29614862	20.25	33231.33304	1.715441713	1.402811078	0.003386936	0.002766603	1998
2	A. nigriculus	Perm	12	53.29886559	0	0	0	0	0	0	2018
2	A. nigriculus	Perm	3	53.25619435	0	0	0	0	0	0	1999
2	A. nigriculus	Perm	12	61.95702509	0.75	1230.790113	0.126023778	0.12880778	0.000150436	6.79E-05	2009
2	A. nigriculus	Perm	12	47.14484793	0	0	0	0	0	0	2005
2	A. nigriculus	Perm	1	45.12748633	6	9846.320901	0.703672984	0.544596281	0.000886484	0.00023213	2007
2	A. nigriculus	Perm	12	44.06721227	1.5	2461.580225	0.215997808	0.130312587	0.00024234	8.66E-05	2016
2	A. nigriculus	Perm	12	56.36605243	0	0	0	0	0	0	1994
2	A. nigriculus	Perm	5	56.50229501	0	0	0	0	0	0	2012
2	A. nigriculus	Perm	12	55.4157643	0	0	0	0	0	0	2004
2	A. nigriculus	Perm	1	49.63519867	40	65642.13934	5.916297558	3.090144432	0.005889094	0.004167713	1989
2	A. nigriculus	Perm	1	49.1279814	46.66666667	76582.49589	3.967529827	4.583465167	0.007394673	0.001733133	1990
2	A. nigriculus	Perm	3	52.35590138	12	19692.6418	1.884556094	1.625520081	0.001707978	0.000519392	2006
2	A. nigriculus	Perm	9	62.55025227	2.25	3692.370338	0.288998129	0.251720375	0.000457121	0.000201957	2009
2	A. nigriculus	Perm	1	66.39498093	7.5	12307.90113	1.556593815	0.83141245	0.001983705	0.001210653	1998
2	A. nigriculus	Perm	5	45.37204208	0	0	0	0	0	0	2017
2	A. nigriculus	Perm	12	43.21782862	8	13128.42787	1.165172304	0.683723263	0.00082762	0.000393069	1989
2	A. nigriculus	Perm	12	68.88518247	0.75	1230.790113	0.135658604	0.068493193	0.000179636	6.97E-05	2006
2	A. nigriculus	Perm	3	59.28160726	0.75	1230.790113	0.140496412	0.047116306	0.000148728	2.32E-05	2018
2	A. nigriculus	Perm	1	43.91325578	15	24615.80225	1.554869523	1.749927211	0.002329935	0.000727546	2014
2	A. nigriculus	Perm	1	55.46278665	3.75	6153.950563	0.625210353	0.390968656	0.000692159	0.00023202	2008
2	A. nigriculus	Perm	9	58.60754705	13.5	22154.22203	2.227695545	1.996492904	0.002715839	0.000601438	2006
2	A. nigriculus	Perm	5	52.00387947	2.25	3692.370338	0.393326336	0.126209096	0.000394103	4.41E-05	2008
2	A. nigriculus	Perm	9	44.18826615	0	0	0	0	0	0	2002
2	A. nigriculus	Perm	3	48.79160085	0.75	1230.790113	0.125179457	0.060850027	0.000146563	3.94E-05	2002
2	A. nigriculus	Perm	9	61.0616689	9	14769.48135	1.174628499	1.265661387	0.002191047	0.000802025	2015
2	A. nigriculus	Perm	3	52.3965586	9	14769.48135	1.376907322	0.523190495	0.00150274	0.000960088	2019
2	A. nigriculus	Perm	1	51.90011041	13	21333.69528	1.781577154	1.041499895	0.002604045	0.000727082	1991
2	A. nigriculus	Perm	1	57.29627603	6.75	11077.11101	0.9084723	0.927750402	0.001212621	7.10E-05	2018
2	A. nigriculus	Perm	5	55.66372325	29.33333333	48137.56885	4.612935533	3.653197715	0.005270099	0.001846803	1990
2	A. nigriculus	Perm	3	47.45454021	0	0	0	0	0	0	2004
2	A. nigriculus	Perm	3	47.9318256	0	0	0	0	0	0	2017
2	A. nigriculus	Perm	12	48.2129356	0	0	0	0	0	0	2002
2	A. nigriculus	Perm	12	49.72999437	2.25	3692.370338	0.32932599	0.253838496	0.000328612	5.04E-05	2017
2	A. nigriculus	Perm	1	43.81672648	8.25	13538.69124	0.885611074	0.871652366	0.001141803	0.000455839	2011
2	A. nigriculus	Perm	12	58.16061658	0	0	0	0	0	0	2007
2	A. nigriculus	Perm	12	56.78595816	1.5	2461.580225	0.25436216	0.121075649	0.000305505	0.000168617	2010
2	A. nigriculus	Perm	12	41.30319522	1.5	2461.580225	0.14515246	0.121648904	0.000198549	0.000130513	2019
2	A. nigriculus	Perm	5	59.55823314	10.5	17231.06158	1.344281671	0.889431178	0.002374514	0.000837474	2003
2	A. nigriculus	Perm	9	51.47536851	10.5	17231.06158	1.235994334	1.007389294	0.001909832	0.000787825	2007
2	A. nigriculus	Perm	9	67.30953384	0	0	0	0	0	0	2013
2	A. nigriculus	Perm	5	53.35532797	4.5	7384.740675	0.726253755	0.500180389	0.000730653	0.000345038	2006
2	A. nigriculus	Perm	12	43.76873118	28	45949.49754	1.656943362	2.088835499	0.005088208	0.00059034	1990
2	A. nigriculus	Perm	1	60.55868704	0	0	0	0	0	0	1999
2	A. nigriculus	Perm	3	40.8079445	1.5	2461.580225	0.073142879	0.129453759	0.000206466	4.89E-05	2013
2	A. nigriculus	Perm	1	34.8988469	1	1641.053483	0.103409528	0.107319613	0.000104511	5.73E-05	2004
2	A. nigriculus	Perm	12	45.45670571	3	4923.16045	0.389287588	0.314318164	0.000348422	0.000165394	1998
2	A. nigriculus	Perm	1	59.90173346	0	0	0	0	0	0	2017
2	A. nigriculus	Perm	18	42.29280312	36	59077.9254	4.074360018	1.003233009	0.005696974	0.002139128	1991
2	A. nigriculus	Perm	5	54.15943815	3	4923.16045	0.325453364	0.397471965	0.000611769	0.000437691	2014
2	A. nigriculus	Perm	3	41.84082454	10.5	17231.06158	1.353099136	1.003729918	0.001585253	0.000610897	2008
2	A. nigriculus	Perm	12	48.93808855	1.75	2871.843596	0.204521617	0.151740338	0.000309216	1.25E-05	1999
2	A. nigriculus	Perm	3	34.64504504	0	0	0	0	0	0	1994
2	A. nigriculus	Perm	9	45.67970344	0	0	0	0	0	0	2004
2	A. nigriculus	Perm	12	48.58425538	3	4923.16045	0.330788665	0.278694047	0.00065631	0.000358873	2014
2	A. nigriculus	Perm	1	48.11288328	1.5	2461.580225	0.199364126	0.19508632	0.000214179	0.000114719	2005
2	A. nigriculus	Perm	3	67.72543813	6	9846.320901	0.981556511	0.795027473	0.001259032	0.000878559	2003
2	A. nigriculus	Perm	5	56.90318607	45	73847.40675	7.568355643	1.807235759	0.010141275	0.003761662	1989
2	A. nigriculus	Perm	9	47.93121839	0	0	0	0	0	0	1999
2	A. nigriculus	Perm	5	63.79957229	0	0	0	0	0	0	1999
2	A. nigriculus	Perm	9	60.06696737	6.75	11077.11101	1.037454895	1.084260011	0.001222602	0.000297819	2016
2	A. nigriculus	Perm	3	55.54666236	24	39385.2836	3.700172708	2.631673738	0.003672275	0.001693384	2007
2	A. nigriculus	Perm	5	59.48515356	19.5	32000.54293	2.741216982	1.282820533	0.003557201	9.04E-05	2016
2	A. nigriculus	Perm	12	45.19099856	0	0	0	0	0	0	2012
2	A. nigriculus	Perm	12	43.91297295	0	0	0	0	0	0	2013
2	A. nigriculus	Perm	3	47.10171816	9	14769.48135	1.431758131	0.910190928	0.001243766	0.000231746	2014
2	A. nigriculus	Perm	12	39.95217284	4	6564.213934	0.344772582	0.380955154	0.000446851	0.000250656	1991
2	A. nigriculus	Perm	12	48.19963524	0.75	1230.790113	0.10278209	0.076192319	0.000128425	3.21E-05	2003
2	A. nigriculus	Perm	9	47.66496989	0	0	0	0	0	0	2012
2	A. nigriculus	Perm	5	48.2199455	0	0	0	0	0	0	2009
2	A. nigriculus	Perm	3	53.50459873	0.75	1230.790113	0.116232726	0.053730521	0.000117284	8.34E-05	2011
2	A. nigriculus	Perm	9	46.65911117	0	0	0	0	0	0	2019
2	A. nigriculus	Perm	3	45.96494512	0.75	1230.790113	0.114987529	0.080605178	9.84E-05	1.97E-05	2009
2	A. nigriculus	Perm	12	50.40124361	17.25	28308.17259	2.008364554	2.201178913	0.002580947	0.000905797	2015
2	A. nigriculus	Perm	12	53.33259602	3	4923.16045	0.282512475	0.204100253	0.000543695	3.86E-05	2011
2	A. nigriculus	Perm	3	35.44199124	4	6564.213934	0.475671369	0.312072119	0.00034377	0.000168273	1989
2	A. nigriculus	Perm	5	52.59633821	0	0	0	0	0	0	2002
2	A. nigriculus	Perm	5	56.5828916	0.75	1230.790113	0.114157789	0.070949361	0.000142051	4.00E-05	2007
2	A. nigriculus	Perm	9	42.98502987	18	29538.9627	2.130948891	1.201338918	0.002381882	0.001310042	2005
2	A. nigriculus	Perm	3	46.54416638	0.75	1230.790113	0.081630662	0.062384643	0.000107848	5.68E-05	2015
2	A. nigriculus	Perm	5	47.67903039	9	14769.48135	1.234683349	0.894993498	0.001484259	0.000312498	1991
2	A. nigriculus	Perm	5	46.57187069	40.5	66462.66608	5.871524989	4.433400719	0.006750801	0.001979381	2015
2	A. nigriculus	Perm	9	43.25678012	1	1641.053483	0.076609859	0.119018782	0.000162424	1.61E-05	1989
2	A. nigriculus	Perm	1	52.21611197	60	98463.20901	10.20320379	6.097343516	0.00935491	0.006286525	2016
2	A. nigriculus	Perm	9	55.18567781	22.5	36923.70338	2.750718821	2.27474985	0.005235817	0.001389221	2018
2	A. nigriculus	Perm	5	64.43678778	1	1641.053483	0.152304789	0.119863463	0.000197919	3.49E-05	1994
2	A. nigriculus	Perm	3	57.16908837	2.25	3692.370338	0.351799631	0.244704141	0.000484774	0.000290683	2010
2	A. nigriculus	Perm	3	50.61476994	18	29538.9627	1.986229347	1.927446501	0.002521632	0.000859257	1991
2	A. nigriculus	Perm	9	51.49557089	14.25	23385.01214	1.955523585	1.849393485	0.002672942	0.00028239	2008
2	A. nigriculus	Perm	3	41.94247574	8.25	13538.69124	1.136037793	0.711883752	0.00105996	0.000692076	2005
2	A. nigriculus	Perm	9	56.84815196	2.25	3692.370338	0.29753345	0.295047074	0.000425334	0.000229578	2017
2	A. nigriculus	Perm	5	54.20417268	0	0	0	0	0	0	2013
2	A. nigriculus	Perm	9	48.77561498	29.25	48000.81439	3.484538914	2.927494057	0.004655953	0.001975758	2010
2	A. nigriculus	Perm	5	35.03070536	1.5	2461.580225	0.151337007	0.092016815	0.000193602	3.36E-05	2005
2	A. nigriculus	Perm	9	47.71076692	30	49231.6045	3.93983918	1.301246746	0.004908429	0.001809504	1990
2	A. nigriculus	Perm	3	55.20995443	13.33333333	21880.71311	2.040780913	1.897006861	0.002337579	0.001948727	1990
2	G. lorretae	Perm	5	75.46891987	0	0	0	0	0	0	2010
2	G. lorretae	Perm	5	63.86177474	0.75	7931.49777	2.239537186	0.782174373	0.000919273	0.000160926	2009
2	G. lorretae	Perm	5	72.72435842	0	0	0	0	0	0	2012
2	G. lorretae	Perm	5	75.96476986	0	0	0	0	0	0	2017
2	G. lorretae	Perm	3	77.72140592	0	0	0	0	0	0	2007
2	G. lorretae	Perm	3	73.57111987	0	0	0	0	0	0	2011
2	G. lorretae	Perm	1	66.28889738	54.75	578999.3372	168.0731208	75.19632742	0.071444998	0.027732972	2008
2	G. lorretae	Perm	12	63.69432965	0	0	0	0	0	0	2012
2	G. lorretae	Perm	9	76.35183432	0	0	0	0	0	0	2019
2	G. lorretae	Perm	1	72.9375549	0	0	0	0	0	0	2012
2	G. lorretae	Perm	12	69.84199219	0.75	7931.49777	2.313678485	1.080133193	0.001007076	0.000582048	2018
2	G. lorretae	Perm	12	73.11592468	0	0	0	0	0	0	2011
2	G. lorretae	Perm	12	74.82350163	0	0	0	0	0	0	2014
2	G. lorretae	Perm	12	73.07612376	0	0	0	0	0	0	2017
2	G. lorretae	Perm	12	67.2798195	15.75	166561.4532	46.67772038	19.44071441	0.018904078	0.00696111	2007
2	G. lorretae	Perm	1	70.37358034	2.25	23794.49331	7.417682117	3.063040558	0.003128846	0.001296379	2017
2	G. lorretae	Perm	1	76.8700541	3.75	39657.48885	13.86845593	6.166672939	0.005411122	0.002464007	2019
2	G. lorretae	Perm	5	73.92198459	0	0	0	0	0	0	2019
2	G. lorretae	Perm	1	62.00209877	6.75	71383.47993	19.11315113	6.824679416	0.00801066	0.003213273	2014
2	G. lorretae	Perm	5	73.08355798	3	31725.99108	10.16243658	3.903076709	0.004261854	0.001962071	2016
2	G. lorretae	Perm	5	66.93294362	3	31725.99108	8.870339318	3.227715998	0.003860681	0.000532389	2014
2	G. lorretae	Perm	5	66.81568841	3.75	39657.48885	11.74134934	3.694859029	0.004895696	0.002249056	2015
2	G. lorretae	Perm	1	73.9952218	5.25	55520.48439	15.9723042	5.911324779	0.007436716	0.002423775	2016
2	G. lorretae	Perm	12	71.05123543	0	0	0	0	0	0	2006
2	G. lorretae	Perm	3	69.04918044	0	0	0	0	0	0	2010
2	G. lorretae	Perm	1	64.45503102	0.75	7931.49777	2.07899731	0.651055098	0.000854774	0.000119125	2010
2	G. lorretae	Perm	3	69.47151663	0	0	0	0	0	0	2012
2	G. lorretae	Perm	3	70.51560618	0.75	7931.49777	2.357828193	0.621511941	0.001040142	0.000265276	2008
2	G. lorretae	Perm	5	72.02726685	8.25	87246.47547	29.63262404	12.5441606	0.010478241	0.003845311	2013
2	G. lorretae	Perm	12	70.89258646	0.75	7931.49777	2.482411564	0.584721967	0.001040681	0.000294143	2009
2	G. lorretae	Perm	1	73.61112584	5.25	55520.48439	16.53149121	7.431983714	0.007570238	0.003398713	2015
2	G. lorretae	Perm	12	71.90088343	0	0	0	0	0	0	2019
2	G. lorretae	Perm	3	71.05612795	0	0	0	0	0	0	2013
2	G. lorretae	Perm	9	67.88704644	4.5	47588.98662	14.12804448	5.2036314	0.005611745	0.00358513	2007
2	G. lorretae	Perm	3	72.65285608	1.5	15862.99554	4.615625571	2.564344819	0.002074024	0.000795077	2009
2	G. lorretae	Perm	3	71.78510742	0.75	7931.49777	2.608889011	0.903960556	0.000986238	0.000378302	2017
2	G. lorretae	Perm	9	62.51347333	0	0	0	0	0	0	2017
2	G. lorretae	Perm	9	72.13439802	0	0	0	0	0	0	2012
2	G. lorretae	Perm	9	71.83094682	1.5	15862.99554	4.914997354	1.667802558	0.001802996	0.000676702	2015
2	G. lorretae	Perm	1	72.37630476	0	0	0	0	0	0	2007
2	G. lorretae	Perm	9	67.71353668	0	0	0	0	0	0	2009
2	G. lorretae	Perm	3	72.04890532	0.75	7931.49777	2.239963019	0.998886922	0.001068868	0.000446214	2014
2	G. lorretae	Perm	9	73.8198308	0	0	0	0	0	0	2010
2	G. lorretae	Perm	5	69.29752842	0	0	0	0	0	0	2007
2	G. lorretae	Perm	5	66.40955033	0	0	0	0	0	0	2018
2	G. lorretae	Perm	3	74.01416983	0	0	0	0	0	0	2019
2	G. lorretae	Perm	9	69.76565089	3	31725.99108	8.316107609	4.072919924	0.003791764	0.001474722	2006
2	G. lorretae	Perm	1	68.75985396	1.5	15862.99554	4.636163747	1.621896682	0.001876059	0.000398581	2009
2	G. lorretae	Perm	12	78.17348703	5.25	55520.48439	18.41369366	6.592073383	0.007958227	0.003304503	2016
2	G. lorretae	Perm	12	70.36622771	3.75	39657.48885	11.85357819	4.736065971	0.005367388	0.000898194	2015
2	G. lorretae	Perm	3	65.80701582	0	0	0	0	0	0	2018
2	G. lorretae	Perm	12	70.63717576	1.5	15862.99554	4.655492536	1.297448623	0.001954743	0.000435287	2008
2	G. lorretae	Perm	9	72.42024697	21.75	230013.4353	71.13119062	25.13690543	0.031192373	0.008992494	2008
2	G. lorretae	Perm	3	72.68232681	0	0	0	0	0	0	2015
2	G. lorretae	Perm	9	70.12914921	0	0	0	0	0	0	2018
2	G. lorretae	Perm	9	69.80660996	0.75	7931.49777	2.470337271	0.937431956	0.001004078	0.000340211	2016
2	G. lorretae	Perm	1	71.55869519	0	0	0	0	0	0	2018
2	G. lorretae	Perm	9	70.16925475	0	0	0	0	0	0	2013
2	G. lorretae	Perm	5	70.69916796	12	126903.9643	37.53599344	14.44057302	0.014830631	0.006674203	2008
2	G. lorretae	Perm	12	68.82080527	0.75	7931.49777	2.29198203	0.989681266	0.000963879	0.000372597	2010
2	G. lorretae	Perm	12	73.5832802	0	0	0	0	0	0	2013
2	G. lorretae	Perm	1	67.90708947	0	0	0	0	0	0	2013
2	G. lorretae	Perm	1	66.08889113	2.25	23794.49331	7.072088568	1.77911906	0.003036504	0.00092807	2011
2	L. externus	Perm	5	78.90305234	49.5	192947.6455	65.2061803	52.08340856	0.021088957	0.01838868	2010
2	L. externus	Perm	5	79.48283674	1.5	5846.898349	1.923288549	0.583828473	0.000440412	0.000652475	1991
2	L. externus	Perm	1	75.75708987	33	128631.7637	35.54214528	10.42416353	0.015114672	0.01356958	2018
2	L. externus	Perm	12	73.01174892	3	11693.7967	3.026226517	2.065667689	0.001398378	0.001180314	2019
2	L. externus	Perm	1	78.22235619	16.5	64315.88184	26.88131758	10.21460737	0.010184441	0.007388751	2001
2	L. externus	Perm	1	74.60678839	152.25	593460.1824	226.9465449	112.357625	0.080183279	0.026447816	2016
2	L. externus	Perm	1	77.32884788	332.25	1295087.984	455.4223376	143.6626728	0.090635271	0.052946743	2011
2	L. externus	Perm	1	74.25045375	498.75	1944093.701	635.3153035	102.67279	0.281666381	0.102212547	2009
2	L. externus	Perm	3	73.75053573	10	38979.32233	12.12060506	12.01884132	0.003762176	0.001749436	1989
2	L. externus	Perm	3	72.16135123	42	163713.1538	51.06002814	60.60991058	0.022022322	0.016437997	2009
2	L. externus	Perm	3	85.30862528	8.5	33132.42398	13.69259407	4.485571859	0.006780884	0	1999
2	L. externus	Perm	1	76.26915267	43.5	169560.0521	66.45070648	43.51750545	0.012214536	0.030221186	2007
2	L. externus	Perm	12	72.19023969	24	93550.37358	34.56049284	16.39559982	0.012421463	0.004306672	2013
2	L. externus	Perm	12	74.03929462	220.5	859494.0573	368.8478637	136.3974259	0.126683836	0.016957403	2016
2	L. externus	Perm	1	74.39799546	244.5	953044.4309	359.8613399	220.0681798	0.147583981	0.149989875	2019
2	L. externus	Perm	9	76.8857714	1.25	4872.415291	1.874185569	1.084587945	0.000464958	3.23E-05	1999
2	L. externus	Perm	3	72.73917902	9.75	38004.83927	9.920848091	5.938536246	0.004306324	0.002751763	2012
2	L. externus	Perm	1	74.35401977	90	350813.9009	123.2744204	60.19911467	0.032511683	0.044405673	2015
2	L. externus	Perm	12	76.68838259	5.25	20464.14422	6.51915647	5.438207276	0.00234006	0	2012
2	L. externus	Perm	12	82.14898155	18	70162.78019	24.86147939	13.11034671	0.00568101	0.007320616	2018
2	L. externus	Perm	3	81.63972387	31.5	122784.8653	52.21442537	8.464517108	0.02299512	0.016715672	2003
2	L. externus	Perm	1	70.01902451	60.75	236799.3831	68.58206696	49.0121619	0.027864473	0.022844609	2013
2	L. externus	Perm	12	79.73835241	169.5	660699.5134	248.651516	100.9741572	0.06827578	0.127271032	2011
2	L. externus	Perm	5	78.26806972	104.25	406359.4352	137.5211546	121.3846899	0.063449832	0	2014
2	L. externus	Perm	1	76.20634775	0	0	0	0	0	0	1991
2	L. externus	Perm	5	72.74434141	29.5	114989.0009	38.1060641	23.60576296	0.014494345	0.014065328	1999
2	L. externus	Perm	3	71.71249243	107.25	418053.2319	141.9855402	58.34899234	0.062140601	0.059813924	2008
2	L. externus	Perm	5	77.05089404	27	105244.1703	51.88558885	16.7637096	0.013394457	0.000982661	2015
2	L. externus	Perm	1	71.55190664	42	163713.1538	58.91217486	32.7723241	0.021539881	0.02108942	2006
2	L. externus	Perm	5	80.41960115	1.333333333	5197.242977	2.254528338	1.042708629	0.000702788	0.000425467	1994
2	L. externus	Perm	1	73.78312846	42	163713.1538	56.59365943	33.97386614	0.025611593	0.018820825	2002
2	L. externus	Perm	3	77.86237189	5.25	20464.14422	7.060298887	2.780174698	0.0027316	0.001691901	2015
2	L. externus	Perm	3	72.89457271	0	0	0	0	0	0	2001
2	L. externus	Perm	12	72.17887804	0	0	0	0	0	0	1994
2	L. externus	Perm	5	73.47144129	2.25	8770.347523	2.937525978	1.217076089	0.001184669	0.000353	2002
2	L. externus	Perm	12	76.96657126	47.25	184177.298	61.10498128	41.64605875	0.02481887	0.012495283	2008
2	L. externus	Perm	9	73.49656123	9	35081.39009	11.79393303	8.157297521	0.004022434	0.002892418	2016
2	L. externus	Perm	3	75.16608567	13.5	52622.08514	20.45191904	10.70813322	0.004736815	0.009288147	2007
2	L. externus	Perm	1	74.38428399	424.5	1654672.233	616.9071333	408.9126773	0.243425972	0.137802914	2008
2	L. externus	Perm	1	72.00679468	34.4	134088.8688	53.10557862	29.83627795	0.013105722	0.015691596	1990
2	L. externus	Perm	1	72.17381428	170.25	663622.9626	244.5458952	74.84624733	0.105556205	0.032049446	2003
2	L. externus	Perm	3	68.62263937	85.5	333273.2059	123.335063	45.19155822	0.051155776	0.011135945	2013
2	L. externus	Perm	5	75.75441598	56	218284.205	71.67199626	29.11744378	0.012293752	0.000799308	2017
2	L. externus	Perm	5	74.28382941	89.25	347890.4518	141.7205786	58.04535256	0.049141087	0.036158371	2009
2	L. externus	Perm	18	73.28788453	2.5	9744.830581	2.939353265	1.182409585	0.001292553	0.000151806	1991
2	L. externus	Perm	3	72.17917804	66.75	260186.9765	78.53869441	57.40109651	0.025381615	0.018847645	2011
2	L. externus	Perm	3	75.8921207	0	0	0	0	0	0	1991
2	L. externus	Perm	5	76.45983304	88.5	344967.0026	140.7454218	62.54347199	0.044787787	0.036027158	2018
2	L. externus	Perm	14	74.65841366	0	0	0	0	0	0	1991
2	L. externus	Perm	3	74.91833737	22.5	87703.47523	24.13438054	16.12648012	0.012839523	0.011968626	1998
2	L. externus	Perm	9	74.42243518	67.5	263110.4257	114.6429111	55.00759019	0.038949298	0.001693343	2005
2	L. externus	Perm	3	77.48988889	22.5	87703.47523	36.72733471	10.38982827	0.011632054	0.017116656	2005
2	L. externus	Perm	9	71.90082519	27.75	108167.6195	34.38736546	36.82346499	0.008662496	0.012497126	2010
2	L. externus	Perm	3	75.70598843	24	93550.37358	30.81720156	14.72749628	0.010997648	0.002300416	2018
2	L. externus	Perm	3	76.64967623	0.75	2923.449174	1.271528941	0.677110639	0.000398997	0.000382941	2019
2	L. externus	Perm	12	75.5513256	24	93550.37358	36.16723407	14.53295724	0.00846673	0.00621217	2014
2	L. externus	Perm	12	70.44547191	31.42857143	122506.4416	40.77166272	26.50853352	0.011546045	0.023227148	1989
2	L. externus	Perm	9	76.44262764	3.75	14617.24587	5.651555828	3.649906635	0.002127521	0.001569954	2002
2	L. externus	Perm	5	70.4906025	60	233875.934	76.52993204	39.8893878	0.014910197	0.001885331	2019
2	L. externus	Perm	1	73.82689917	169	658750.5473	222.4825806	34.40802183	0.106065783	0.050477186	2004
2	L. externus	Perm	1	79.94580904	70.5	274804.2224	128.702614	40.59936575	0.051849143	0.013841443	2017
2	L. externus	Perm	5	80.40158557	33	128631.7637	51.19385177	32.2083828	0.008402712	0.007795241	2006
2	L. externus	Perm	5	74.15228966	489	1906088.862	623.8111335	160.6547819	0.24058881	0.192372946	2004
2	L. externus	Perm	5	76.3376785	318.75	1242465.899	432.9908895	188.6119594	0.142751432	0.170472394	2008
2	L. externus	Perm	12	80.01987746	111.75	435593.927	161.2140929	72.75081308	0.054584604	0.026060963	2009
2	L. externus	Perm	5	71.81807559	161.25	628541.5725	228.2233766	67.16744011	0.077587937	0.014039653	2013
2	L. externus	Perm	9	73.82386507	26	101346.238	37.65287547	20.21609974	0.010327847	0	1990
2	L. externus	Perm	5	71.65792228	0	0	0	0	0	0	2001
2	L. externus	Perm	9	77.5215005	17.25	67239.33101	19.49214728	8.107954003	0.009192561	0.002560236	2018
2	L. externus	Perm	1	71.10083091	62.25	242646.2815	76.39675916	36.25149934	0.019162679	0.012466418	2005
2	L. externus	Perm	3	75.69579179	9	35081.39009	15.4625774	3.054810748	0.00620713	0.010157649	2002
2	L. externus	Perm	1	78.39409654	75	292344.9174	141.2408105	41.73213737	0.033079952	0.027769878	2010
2	L. externus	Perm	1	76.90551872	52	202692.4761	63.68278909	43.80183176	0.025126766	0.000119894	1989
2	L. externus	Perm	5	70.50778751	51	198794.5439	69.9774508	56.98113546	0.022403361	0.028517477	2005
2	L. externus	Perm	12	72.12817178	28.5	111091.0686	36.10762254	26.18896901	0.014773431	0.012185822	2004
2	L. externus	Perm	12	77.79157897	0	0	0	0	0	0	1991
2	L. externus	Perm	12	75.55142408	11.25	43851.73762	17.54664851	9.63669588	0.007399943	0.002850915	1998
2	L. externus	Perm	5	70.62394189	14.66666667	57169.67274	18.77993815	1.998372211	0.008710702	0.006989264	1989
2	L. externus	Perm	12	77.53760154	46.5	181253.8488	76.1226599	30.98248566	0.029431083	0.017146962	2006
2	L. externus	Perm	1	79.60196735	52.25	203666.9592	83.9473738	48.40658036	0.043345811	0	1999
2	L. externus	Perm	12	70.25008572	6.75	26311.04257	6.392059465	3.930409468	0.003284953	0.000905498	2005
2	L. externus	Perm	9	74.01868179	6	23387.5934	8.719566923	4.876822094	0.003837171	0.000490253	2006
2	L. externus	Perm	12	75.08484888	7.5	29234.49174	11.34241584	5.189912108	0.004816289	0.000992936	2003
2	L. externus	Perm	3	77.47484072	40.5	157866.2554	52.35903442	28.23498718	0.020035898	0.004682235	2017
2	L. externus	Perm	3	74.68283507	4.5	17540.69505	5.479499858	3.114695219	0.002218711	0.001515972	2010
2	L. externus	Perm	12	76.19306993	1.5	5846.898349	2.408865862	0.699254996	0.000990283	0.001067837	2002
2	L. externus	Perm	12	74.94521713	35.25	137402.1112	51.79856313	15.99108595	0.018791607	0.014073573	2017
2	L. externus	Perm	3	73.23974148	19.11111111	74493.816	29.88081126	12.13299717	0.015321771	0.012259218	1990
2	L. externus	Perm	3	74.99269518	146.25	570072.589	199.0231198	117.7889932	0.075158989	0.054419823	2014
2	L. externus	Perm	1	81.61087178	34.5	134478.662	59.31442823	18.23627938	0.018641447	0	2012
2	L. externus	Perm	9	71.41394853	0	0	0	0	0	0	1998
2	L. externus	Perm	9	77.73094245	2.5	9744.830581	3.332663139	1.83672176	0.001692049	0	1991
2	L. externus	Perm	12	74.46849243	21.33333333	83155.88763	28.85252721	16.43836676	0.011385661	0.001223757	1990
2	L. externus	Perm	9	72.560162	12.75	49698.63597	18.44374248	9.633484061	0.004378437	0.004644784	2017
2	L. externus	Perm	12	69.55752087	15	58468.98349	16.50416326	10.63776194	0.006928039	0.008598781	2010
2	L. externus	Perm	3	77.69005282	42	163713.1538	39.4787462	35.90630068	0.02458332	0.015943387	2006
2	L. externus	Perm	12	76.77025966	50.25	195871.0947	55.66286443	31.46625385	0.020092303	0.029381522	2015
2	L. externus	Perm	5	79.9736668	29.25	114014.5178	43.96491759	19.68914923	0.013117704	0.005263889	2012
2	L. externus	Perm	1	76.78854874	70.5	274804.2224	99.78856177	71.1712726	0.047124649	0.034683848	1998
2	L. externus	Perm	5	79.2340823	18.66666667	72761.40168	23.49403918	2.048944581	0.006908317	0.014586088	1990
2	L. externus	Perm	9	72.30178662	1.5	5846.898349	2.378534607	1.074513559	0.001003817	0	2007
2	L. externus	Perm	1	81.46056814	665.25	2593099.418	931.4840007	655.0907606	0.309041276	0.218962501	2014
2	L. externus	Perm	9	71.62684784	69.75	271880.7732	94.07081505	54.93509197	0.032224651	0.030801118	2009
2	L. externus	Perm	9	73.88349801	0.75	2923.449174	0.950773825	0.340370977	0.000306781	0.000323728	2019
2	L. externus	Perm	12	77.66828625	18.75	73086.22936	29.45084716	15.22380261	0.00946521	0	2001
2	L. externus	Perm	9	71.82715207	14.25	55545.53431	21.24617149	4.542905494	0.006906703	0.005478735	2015
2	L. externus	Perm	12	82.67090131	2.25	8770.347523	3.510924602	2.207139826	0.001611566	0.001317462	1999
2	L. externus	Perm	9	89.31160534	0.75	2923.449174	1.25799659	0.773245886	0.000255513	6.40E-05	2003
2	L. externus	Perm	3	74.00287057	0	0	0	0	0	0	1994
2	L. externus	Perm	9	64.2992384	38.25	149095.9079	49.40033312	23.7541043	0.017998219	0.000181604	2012
2	L. externus	Perm	9	78.91664004	76.5	298191.8158	117.2642386	30.83520767	0.040322723	0.035155361	2004
2	L. externus	Perm	9	79.13530298	26.25	102320.7211	37.98333665	13.52118859	0.018925521	0.009729391	2013
2	L. externus	Perm	9	72.65420624	0	0	0	0	0	0	1994
2	L. externus	Perm	3	82.7877139	44.4	173068.1911	70.85562744	28.05086832	0.021712318	0.016455458	2004
2	L. externus	Perm	5	76.94497919	140.25	546684.9956	175.5805764	73.49364542	0.048934498	0	2007
2	L. externus	Perm	5	75.78205225	44.25	172483.5013	56.80251566	33.8162607	0.017370436	0.018310903	1998
2	L. externus	Perm	9	76.43534093	85.5	333273.2059	124.0564347	25.55573033	0.037997431	0	2008
2	L. externus	Perm	9	69.6199269	10	38979.32233	18.69777011	7.559370739	0.0036238	0.002161923	1989
2	L. externus	Perm	5	78.73179772	85.5	333273.2059	157.8620029	43.40219237	0.055822308	0.039558687	2003
2	L. externus	Perm	12	78.03448641	15.75	61392.43266	22.83154874	11.50983123	0.00603445	0.00203478	2007
2	L. externus	Perm	1	77.11642849	4	15591.72893	4.613133578	1.852942421	0.00248967	0.001317818	1994
2	L. externus	Perm	5	80.00422083	25.5	99397.27193	44.60220912	20.37817318	0.01382719	0.009073104	2016
2	L. externus	Perm	9	73.67638169	0	0	0	0	0	0	2001
2	L. picturatus	Perm	1	77.57948451	0	0	0	0	0	0	2003
2	L. picturatus	Perm	1	79.8995649	0.75	2082.604814	0.468039478	0.329409088	0.00120459	0.002332493	2006
2	L. picturatus	Perm	3	75.32335505	0	0	0	0	0	0	2013
2	L. picturatus	Perm	12	73.57771165	0	0	0	0	0	0	1998
2	L. picturatus	Perm	12	57.04753638	0	0	0	0	0	0	2005
2	L. picturatus	Perm	5	68.02199123	2.25	6247.814442	0.914455009	0.405055154	0.00293964	0.006270712	2001
2	L. picturatus	Perm	1	71.98248823	12.75	35404.28184	4.801753963	4.536413681	0.016659233	0.030254177	2009
2	L. picturatus	Perm	12	65.20011351	0	0	0	0	0	0	2014
2	L. picturatus	Perm	5	73.62399316	0	0	0	0	0	0	2009
2	L. picturatus	Perm	12	56.45524678	0.75	2082.604814	0.187534442	0.223004615	0.000885534	0.001514309	2016
2	L. picturatus	Perm	5	70.43552129	0	0	0	0	0	0	2003
2	L. picturatus	Perm	1	72.41330127	3	8330.419256	0.822869805	1.013051331	0.003364901	0.007511744	2018
2	L. picturatus	Perm	1	83.10070788	0	0	0	0	0	0	2019
2	L. picturatus	Perm	3	74.44952201	1.5	4165.209628	0.899676341	0.418940528	0.001993774	0.004060639	1998
2	L. picturatus	Perm	9	78.16186338	0	0	0	0	0	0	2015
2	L. picturatus	Perm	3	69.55795847	3	8330.419256	1.384418111	0.933397603	0.00442799	0.007403584	2001
2	L. picturatus	Perm	5	75.40651756	27.75	77056.37812	19.23124723	7.619266573	0.048297257	0.07356097	2005
2	L. picturatus	Perm	12	73.11713452	0	0	0	0	0	0	2018
2	L. picturatus	Perm	12	70.74856388	0	0	0	0	0	0	2009
2	L. picturatus	Perm	12	82.37822769	0	0	0	0	0	0	2006
2	L. picturatus	Perm	1	83.55243618	0	0	0	0	0	0	1999
2	L. picturatus	Perm	5	64.3973256	0	0	0	0	0	0	2002
2	L. picturatus	Perm	3	69.32929668	0.75	2082.604814	0.470411463	0.114881959	0.001123075	0.001714948	2018
2	L. picturatus	Perm	1	73.64259205	0	0	0	0	0	0	2011
2	L. picturatus	Perm	12	67.09422807	0	0	0	0	0	0	2003
2	L. picturatus	Perm	1	63.18174967	0	0	0	0	0	0	2012
2	L. picturatus	Perm	3	56.91492511	0	0	0	0	0	0	2014
2	L. picturatus	Perm	9	64.63042296	0	0	0	0	0	0	2006
2	L. picturatus	Perm	12	62.76366932	0	0	0	0	0	0	2011
2	L. picturatus	Perm	12	66.44419037	0	0	0	0	0	0	2010
2	L. picturatus	Perm	9	59.10791893	0	0	0	0	0	0	2008
2	L. picturatus	Perm	3	71.21280615	2.25	6247.814442	0.627992097	0.653245188	0.002541809	0.005516483	2005
2	L. picturatus	Perm	1	81.19594153	0	0	0	0	0	0	2002
2	L. picturatus	Perm	1	67.58576606	0	0	0	0	0	0	2014
2	L. picturatus	Perm	9	65.79263983	0	0	0	0	0	0	2009
2	L. picturatus	Perm	1	67.70953747	0	0	0	0	0	0	2008
2	L. picturatus	Perm	1	70.30320518	3	8330.419256	1.354719009	0.942217081	0.005412867	0.007111891	2010
2	L. picturatus	Perm	3	77.49916603	3	8330.419256	1.180366834	0.81775191	0.004889697	0.008172286	2006
2	L. picturatus	Perm	1	61.99073192	0.5	1388.403209	0.165554957	0.126975742	0.000629751	0.001071183	2004
2	L. picturatus	Perm	9	66.40630491	0	0	0	0	0	0	2004
2	L. picturatus	Perm	5	70.5626931	0	0	0	0	0	0	2010
2	L. picturatus	Perm	5	64.51010103	0.75	2082.604814	0.356715583	0.139467209	0.00096688	0.001547379	2006
2	L. picturatus	Perm	12	72.46972359	0	0	0	0	0	0	2019
2	L. picturatus	Perm	5	70.22420816	0	0	0	0	0	0	2012
2	L. picturatus	Perm	1	74.67297172	0	0	0	0	0	0	2015
2	L. picturatus	Perm	12	66.57138916	0	0	0	0	0	0	2012
2	L. picturatus	Perm	3	65.28282153	0	0	0	0	0	0	2004
2	L. picturatus	Perm	3	80.67317312	0	0	0	0	0	0	2002
2	L. picturatus	Perm	12	77.72787464	0	0	0	0	0	0	2013
2	L. picturatus	Perm	12	74.41355148	0	0	0	0	0	0	2015
2	L. picturatus	Perm	12	69.63629398	0	0	0	0	0	0	2008
2	L. picturatus	Perm	3	76.63494859	5.25	14578.2337	2.195378139	1.354258668	0.008139186	0.015655326	2008
2	L. picturatus	Perm	3	70.61974875	0	0	0	0	0	0	2017
2	L. picturatus	Perm	5	68.39602594	5.25	14578.2337	1.35545943	1.640524749	0.006975938	0.011414727	2008
2	L. picturatus	Perm	1	70.00897876	0	0	0	0	0	0	2016
2	L. picturatus	Perm	5	64.14055559	0	0	0	0	0	0	2015
2	L. picturatus	Perm	3	72.1539047	0.75	2082.604814	0.41565879	0.271591621	0.001195091	0.001824686	2003
2	L. picturatus	Perm	5	83.02523169	0	0	0	0	0	0	2019
2	L. picturatus	Perm	9	76.38207767	0	0	0	0	0	0	2016
2	L. picturatus	Perm	3	75.5227896	2.25	6247.814442	1.070331162	0.668889475	0.00273828	0.005823091	2011
2	L. picturatus	Perm	1	78.74747672	2.25	6247.814442	1.383418092	0.842670109	0.003416497	0.006637277	2001
2	L. picturatus	Perm	9	73.50887322	0	0	0	0	0	0	1998
2	L. picturatus	Perm	5	71.5256833	6	16660.83851	3.578107467	1.491173468	0.0075798	0.01510561	2018
2	L. picturatus	Perm	12	74.16934125	0	0	0	0	0	0	2002
2	L. picturatus	Perm	3	72.87004533	2.25	6247.814442	1.278418964	0.679554375	0.002642086	0.005989241	2007
2	L. picturatus	Perm	1	74.09352171	0	0	0	0	0	0	2013
2	L. picturatus	Perm	5	66.57559593	6.75	18743.44333	3.420236133	1.75360658	0.008909645	0.016253894	1999
2	L. picturatus	Perm	3	69.84039672	0	0	0	0	0	0	1999
2	L. picturatus	Perm	9	79.78669322	0	0	0	0	0	0	2012
2	L. picturatus	Perm	5	72.95445855	0	0	0	0	0	0	2007
2	L. picturatus	Perm	5	63.38318458	2.25	6247.814442	1.08051824	0.650758079	0.002698509	0.004628674	2016
2	L. picturatus	Perm	9	66.26924029	0	0	0	0	0	0	2017
2	L. picturatus	Perm	1	68.55063495	4.5	12495.62888	1.992589757	1.24018804	0.007188545	0.01024125	1998
2	L. picturatus	Perm	1	71.53753311	0	0	0	0	0	0	2007
2	L. picturatus	Perm	5	73.32100147	7	19437.64493	3.817982841	2.904163789	0.009824992	0.018219386	2017
2	L. picturatus	Perm	9	63.07939836	0	0	0	0	0	0	2007
2	L. picturatus	Perm	9	74.21997844	0.75	2082.604814	0.362683399	0.171545336	0.001143791	0.002234822	1999
2	L. picturatus	Perm	1	78.02034261	6	16660.83851	2.056935021	1.714841188	0.00869687	0.018395575	2005
2	L. picturatus	Perm	5	67.76487659	2.25	6247.814442	0.75528841	0.655256051	0.002545449	0.005243201	1998
2	L. picturatus	Perm	5	62.20025714	0.75	2082.604814	0.368156741	0.18302415	0.000933274	0.001601597	2014
2	L. picturatus	Perm	9	58.19656359	2.25	6247.814442	0.73384881	0.516398683	0.002797196	0.004882845	2005
2	L. picturatus	Perm	1	64.32865478	0	0	0	0	0	0	2017
2	L. picturatus	Perm	3	63.29558152	0	0	0	0	0	0	2012
2	L. picturatus	Perm	9	73.89524305	0	0	0	0	0	0	2013
2	L. picturatus	Perm	3	70.13077387	1.5	4165.209628	0.712467054	0.397475209	0.002296937	0.003589501	2009
2	L. picturatus	Perm	9	57.93742603	0	0	0	0	0	0	2002
2	L. picturatus	Perm	3	64.23527671	0	0	0	0	0	0	2019
2	L. picturatus	Perm	12	70.498104	0	0	0	0	0	0	2007
2	L. picturatus	Perm	5	71.83393717	45	124956.2888	14.51037702	12.76171028	0.066317425	0.117489623	2013
2	L. picturatus	Perm	9	68.30265836	0	0	0	0	0	0	2003
2	L. picturatus	Perm	5	75.0539903	4.2	11662.58696	1.912958072	1.809298416	0.006456547	0.010776161	2004
2	L. picturatus	Perm	12	69.79778747	0	0	0	0	0	0	2017
2	L. picturatus	Perm	12	60.01213708	0	0	0	0	0	0	2004
2	L. picturatus	Perm	9	69.47770899	0	0	0	0	0	0	2019
2	L. picturatus	Perm	9	70.73213618	0	0	0	0	0	0	2018
2	L. picturatus	Perm	3	63.85354274	0.75	2082.604814	0.309368262	0.178010632	0.001012094	0.001788249	2015
2	L. picturatus	Perm	9	62.82707407	0	0	0	0	0	0	2010
2	L. picturatus	Perm	9	75.13160541	0	0	0	0	0	0	2001
2	L. picturatus	Perm	12	61.94568521	0	0	0	0	0	0	2001
2	L. picturatus	Perm	12	72.32563779	0	0	0	0	0	0	1999
2	L. picturatus	Perm	3	79.13659831	0	0	0	0	0	0	2010
2	N. hostilis	Perm	12	76.7825032	45	140795.8184	103.7471793	37.26854966	0.122682689	0.033442942	2018
2	N. hostilis	Perm	5	67.6926868	1.5	4693.193947	3.529648966	0.839135038	0.003884789	0.000978525	2019
2	N. hostilis	Perm	1	80.04549111	3	9386.387894	10.40083512	1.537991993	0.008413105	0.002407304	2016
2	N. hostilis	Perm	12	67.58076756	0.75	2346.596973	1.926568885	0.270578687	0.001829697	0.000534884	2019
2	N. hostilis	Perm	9	66.48841028	27	84477.49104	67.05431965	11.12252439	0.064346449	0.017790274	2018
2	N. hostilis	Perm	12	83.49012232	1	3128.795965	2.690194178	0.385922149	0.002917583	0.000801188	2016
2	N. hostilis	Perm	1	74.94348595	4.5	14079.58184	13.69573881	2.944592808	0.012136281	0.003438814	2019
2	N. hostilis	Perm	5	70.9577621	44.25	138449.2214	97.80912442	9.573739804	0.113463061	0.029634677	2018
2	N. hostilis	Perm	3	78.09052525	2.25	7039.79092	4.79752568	0.216413506	0.006300545	0.001694554	2019
2	N. hostilis	Perm	1	70.72954593	9	28159.16368	25.71016074	2.293845529	0.022847389	0.005839688	2017
2	N. hostilis	Perm	1	76.32578209	28.5	89170.68499	54.60149703	15.05425834	0.083198679	0.022048076	2018
2	N. hostilis	Perm	3	84.14597344	55.5	173648.176	200.5764954	31.30261075	0.175409318	0.045897798	2018
2	N. hostilis	Perm	9	68.44902529	3.75	11732.98487	8.394091072	1.226306853	0.009475605	0.002557145	2019
3	A. deflata	Perm	12	77.2942338	1.142857143	174.5996018	0.577651125	0.122815467	3.36E-05	0	1989
3	A. deflata	Perm	3	89.16984301	0	0	0	0	0	0	1999
3	A. deflata	Perm	1	74.72727412	6	916.6479096	2.998983469	1.025905296	0.000163806	0.016258425	2016
3	A. deflata	Perm	1	82.82442872	16.5	2520.781751	4.991409923	0.895715225	0.000470679	0.0088691	2018
3	A. deflata	Perm	12	99.3146785	3	458.3239548	1.627710323	0.455248858	9.26E-05	0	1991
3	A. deflata	Perm	12	90.79543395	0.666666667	101.8497677	0.257689095	0.092608822	2.60E-05	0.000139573	1994
3	A. deflata	Perm	12	92.33166543	9	1374.971864	4.867641367	1.191177123	0.000330573	0.031273809	2003
3	A. deflata	Perm	1	104.3742054	17.25	2635.36274	10.67037841	2.832748964	0.000565052	0.024485711	1998
3	A. deflata	Perm	3	83.85687229	2.25	343.7429661	1.054779049	0.196190796	6.88E-05	0.006068308	2018
3	A. deflata	Perm	9	81.65705853	10.5	1604.133842	4.310498451	1.96522265	0.000252252	0	2004
3	A. deflata	Perm	12	97.43726602	15.5	2368.0071	6.741001269	3.809986458	0.000542048	0.114062319	2004
3	A. deflata	Perm	5	91.27874481	8	1222.197213	2.979084366	1.371153853	0.000215222	0	1989
3	A. deflata	Perm	5	87.72036765	11.25	1718.71483	5.158747976	0.847328028	0.000289503	0	2019
3	A. deflata	Perm	5	85.26017238	12.75	1947.876808	7.449108294	0.506841491	0.000352436	0.048718887	2007
3	A. deflata	Perm	3	83.23537478	3	458.3239548	1.269304	0.335040766	8.35E-05	0.005815957	2007
3	A. deflata	Perm	5	76.84791285	23.25	3552.01065	7.221278749	2.811599418	0.000477288	0	2009
3	A. deflata	Perm	1	84.34567509	6	916.6479096	2.263748688	0.352521593	0.000195535	0	2004
3	A. deflata	Perm	5	73.32136217	0.666666667	101.8497677	0.258279612	0.046827074	1.27E-05	0	1994
3	A. deflata	Perm	1	86.84564979	3	458.3239548	1.355519469	0.321360495	0.000110715	0.018214603	1991
3	A. deflata	Perm	9	91.36272097	15.75	2406.200763	5.51006972	1.320172744	0.000541559	0.02965435	2008
3	A. deflata	Perm	12	88.38018351	12.75	1947.876808	7.426872808	1.756876479	0.000242605	0.098069339	2015
3	A. deflata	Perm	12	95.58374028	6	916.6479096	2.801309962	0.18147428	0.000246795	0.025847156	2012
3	A. deflata	Perm	12	96.03963421	24	3666.591638	12.5015917	3.686019499	0.000441103	0.04450258	2018
3	A. deflata	Perm	1	89.84086037	3	458.3239548	1.545339045	0.350660751	7.53E-05	0	2005
3	A. deflata	Perm	5	82.10519545	14.25	2177.038785	5.622909214	1.536508955	0.000384416	0	2003
3	A. deflata	Perm	1	74.51911706	8	1222.197213	4.201772781	0.853232267	0.000186787	0.018249072	1990
3	A. deflata	Perm	1	90.03256628	3.75	572.9049435	1.809906184	0.395037098	0.000103393	0.015985056	2019
3	A. deflata	Perm	9	89.3706491	9.75	1489.552853	4.14897237	0.564760092	0.000229712	0.005762685	1998
3	A. deflata	Perm	12	85.35911323	15.75	2406.200763	7.927748343	2.630644785	0.000410886	0	2007
3	A. deflata	Perm	5	97.89645865	12	1833.295819	4.875430661	0.675158764	0.000411839	0.043781059	2010
3	A. deflata	Perm	3	80.77682994	3	458.3239548	1.364446259	0.318487498	7.62E-05	0	2006
3	A. deflata	Perm	12	90.42737131	13.33333333	2036.995355	7.596911905	0.727461922	0.000444134	0.023829307	1990
3	A. deflata	Perm	1	92.2999383	7.5	1145.809887	2.893905991	0.74493035	0.000208916	0.039343255	2013
3	A. deflata	Perm	1	100.9087484	0	0	0	0	0	0	2017
3	A. deflata	Perm	5	88.02554289	15	2291.619774	6.433878188	2.280584967	0.000533694	0.006269734	1998
3	A. deflata	Perm	3	90.34123594	10.5	1604.133842	5.248084898	0	0.000260493	0	2011
3	A. deflata	Perm	1	85.82010975	0	0	0	0	0	0	1994
3	A. deflata	Perm	5	86.58163189	2.5	381.936629	1.082190685	0.268473357	6.90E-05	0.01819697	1991
3	A. deflata	Perm	1	86.18691682	9	1374.971864	4.789542403	0.580958946	0.000239827	0.010527543	2008
3	A. deflata	Perm	12	98.5235742	11.25	1718.71483	7.151527063	0.152054343	0.00044701	0	2011
3	A. deflata	Perm	3	93.56461538	2.25	343.7429661	1.183252262	0.367012348	7.45E-05	0	2005
3	A. deflata	Perm	1	86.97491384	48	7333.183277	18.77562941	2.84549141	0.00120807	0.125010986	2011
3	A. deflata	Perm	5	85.77564206	31.2	4766.56913	15.33785305	2.352886708	0.000748181	0.031016887	2004
3	A. deflata	Perm	1	77.70027523	12	1833.295819	4.325777272	2.359134028	0.000188742	0.014369317	2014
3	A. deflata	Perm	1	87.22499999	6	916.6479096	2.52062441	0.264378161	0.000223388	0	2012
3	A. deflata	Perm	5	95.16351452	3	458.3239548	1.62291165	0.535555372	7.25E-05	0.013877639	2006
3	A. deflata	Perm	5	96.97453765	5.75	878.4542467	3.047720435	1.06170437	0.000199841	0.014314706	1999
3	A. deflata	Perm	5	82.0142522	13	1986.070471	6.567673271	1.8509749	0.000353945	0.021967198	2017
3	A. deflata	Perm	5	95.5146091	26.25	4010.334604	13.86209909	1.154282568	0.000435622	0.082280396	2001
3	A. deflata	Perm	1	90.57498471	2.25	343.7429661	1.162617378	0.423235156	8.23E-05	0.008661846	2010
3	A. deflata	Perm	1	83.96392247	15.75	2406.200763	7.593028514	1.347553657	0.000453257	0	2007
3	A. deflata	Perm	3	88.7486966	13.5	2062.457797	6.224431185	0.628286265	0.000481357	0	2001
3	A. deflata	Perm	9	90.6203367	0	0	0	0	0	0	2018
3	A. deflata	Perm	3	105.3383965	0	0	0	0	0	0	2002
3	A. deflata	Perm	12	97.94777538	6.75	1031.228898	3.387991563	1.017740362	0.000232989	0.001692375	2006
3	A. deflata	Perm	18	88.43575603	0	0	0	0	0	0	1991
3	A. deflata	Perm	12	88.8778735	7.5	1145.809887	2.862212465	0.953810055	0.000158697	0	1998
3	A. deflata	Perm	14	97.19347669	0	0	0	0	0	0	1991
3	A. deflata	Perm	12	101.8193113	33.75	5156.144491	18.31584601	5.432684437	0.000760241	0.0725526	2001
3	A. deflata	Perm	12	90.80211594	9	1374.971864	4.694979732	1.127880024	0.000257967	0	2014
3	A. deflata	Perm	12	81.29465531	21.75	3322.848672	8.997725151	2.637784932	0.000612805	0.045411156	2016
3	A. deflata	Perm	3	93.982906	0	0	0	0	0	0	1991
3	A. deflata	Perm	1	87.84001412	14.25	2177.038785	6.105837233	0.486462389	0.000351755	0	2009
3	A. deflata	Perm	5	83.19720115	68.25	10426.86997	25.55970778	9.280815736	0.00180713	0	2008
3	A. deflata	Perm	5	86.8398454	28.5	4354.07757	15.38766288	3.640542166	0.000697561	0.121430863	2013
3	A. deflata	Perm	5	94.61396994	12	1833.295819	6.692557638	1.131621642	0.000302611	0	2015
3	A. deflata	Perm	3	102.4960381	2.25	343.7429661	1.217991328	0.181360504	6.52E-05	0.004305454	1998
3	A. deflata	Perm	9	92.79849911	14.25	2177.038785	6.579689461	2.421690941	0.000314363	0.079041345	2019
3	A. deflata	Perm	1	103.7879269	4.5	687.4859322	2.04500895	0.413068737	0.000162886	0	2006
3	A. deflata	Perm	5	84.0154884	30.75	4697.820537	11.44495292	5.331369767	0.000626499	0	2005
3	A. deflata	Perm	3	94.76403977	0	0	0	0	0	0	2013
3	A. deflata	Perm	3	75.45733439	30	4583.239548	10.75845461	3.023372817	0.000748684	0	2014
3	A. deflata	Perm	5	107.1297158	42.75	6531.116356	20.24402211	4.320934145	0.001634002	0.032188098	2014
3	A. deflata	Perm	5	83.80307737	54.4	8310.941047	21.33727752	0	0.000966349	0.117678279	1990
3	A. deflata	Perm	9	85.61409756	1.5	229.1619774	0.759478438	0.340967926	2.85E-05	0.00732365	2010
3	A. deflata	Perm	9	102.8102474	27.75	4239.496582	14.19671211	5.060506244	0.000501957	0.095154065	2003
3	A. deflata	Perm	9	96.69780749	5.25	802.0669209	2.838373995	0.505797082	0.000148081	0	2015
3	A. deflata	Perm	9	93.11654948	10.5	1604.133842	4.481707437	1.472298618	0.000452187	0	2009
3	A. deflata	Perm	3	89.95973537	0	0	0	0	0	0	1994
3	A. deflata	Perm	5	82.95423031	9	1374.971864	4.372452456	0.641889922	0.000234989	0	2018
3	A. deflata	Perm	5	94.72867922	66.75	10197.70799	44.21424311	3.056961268	0.002353163	0	2016
3	A. deflata	Perm	3	100.9136046	0	0	0	0	0	0	2010
3	A. deflata	Perm	3	86.07036662	0	0	0	0	0	0	2017
3	A. deflata	Perm	3	89.76071163	3.75	572.9049435	1.406649599	0.664086521	0.000132315	0.034312916	2015
3	A. deflata	Perm	1	88.95149514	0	0	0	0	0	0	1989
3	A. deflata	Perm	3	84.27951118	3	458.3239548	1.364483996	0.286055084	8.00E-05	0	2004
3	A. deflata	Perm	9	91.71573893	0	0	0	0	0	0	2002
3	A. deflata	Perm	12	70.24930944	26.25	4010.334604	10.50371082	3.215310043	0.000609054	0	2019
3	A. deflata	Perm	1	103.2588276	0.75	114.5809887	0.426441455	0.178743917	1.96E-05	0.002455325	2015
3	A. deflata	Perm	12	84.03715486	14.25	2177.038785	6.637997414	1.300592501	0.000311729	0	2009
3	A. deflata	Perm	1	106.8089101	18.75	2864.524717	8.611145354	2.475146686	0.000792001	0.052148389	2001
3	A. deflata	Perm	12	96.93617197	6	916.6479096	2.529748675	0.718212656	0.000235585	0.067718486	2008
3	A. deflata	Perm	9	79.34520729	0	0	0	0	0	0	1989
3	A. deflata	Perm	12	93.35330832	12.75	1947.876808	5.598075612	1.231985392	0.000566175	0.052690737	2005
3	A. deflata	Perm	1	69.47131777	7.5	1145.809887	2.159200515	0.711607885	0.00018111	0	2003
3	A. deflata	Perm	12	103.8698558	0.75	114.5809887	0.364424832	0.096606752	2.33E-05	0	2017
3	A. deflata	Perm	1	83.92231382	18	2749.943729	7.565767285	2.487068581	0.000450346	0.061068199	2002
3	A. deflata	Perm	12	84.78382512	51.75	7906.08822	22.55597665	4.932705977	0.001865051	0	2013
3	A. deflata	Perm	9	88.98418511	2.5	381.936629	1.143489722	0.185726294	5.85E-05	0.00894089	1991
3	A. deflata	Perm	12	96.26850009	4	611.0986064	2.345145219	0.255398868	0.000101021	0	1999
3	A. deflata	Perm	5	92.0029272	8.25	1260.390876	3.97701365	1.542448036	0.00022313	0	2012
3	A. deflata	Perm	1	90.44701579	1	152.7746516	0.473850449	0.132460595	2.36E-05	0.001776012	1999
3	A. deflata	Perm	3	91.95722573	4.5	687.4859322	1.953033264	0.550841766	0.000134677	0	2019
3	A. deflata	Perm	3	88.46597479	0	0	0	0	0	0	2012
3	A. deflata	Perm	9	101.8305212	11.25	1718.71483	5.415756999	1.406073919	0.0001912	0	2005
3	A. deflata	Perm	9	86.90571894	0.75	114.5809887	0.314865401	0.112961901	2.69E-05	0.000774298	2012
3	A. deflata	Perm	12	93.9384211	6	916.6479096	3.688764667	0.429878852	0.000107218	0.017003258	2002
3	A. deflata	Perm	9	82.54672053	0	0	0	0	0	0	2013
3	A. deflata	Perm	9	83.52913512	8.25	1260.390876	3.325053095	0.934372121	0.000247335	0.030946793	2001
3	A. deflata	Perm	3	83.26886153	0	0	0	0	0	0	1989
3	A. deflata	Perm	9	92.81858269	0	0	0	0	0	0	1994
3	A. deflata	Perm	9	94.49039378	8	1222.197213	3.923512179	0.776497443	0.000215623	0.008913077	1990
3	A. deflata	Perm	3	90.17440261	2.25	343.7429661	0.790304269	0.270882117	3.85E-05	0	2003
3	A. deflata	Perm	3	97.37080387	19.5	2979.105706	7.991058597	1.582205477	0.000519997	0.069450379	2008
3	A. deflata	Perm	3	78.80547108	26	3972.140941	8.961955558	2.514870264	0.000729364	0.040538654	1990
3	A. deflata	Perm	3	91.9596958	7.5	1145.809887	3.256633419	1.218078788	0.000228692	0.012771306	2009
3	A. deflata	Perm	9	99.77010984	23.25	3552.01065	12.59596336	3.171696823	0.001083129	0.005464042	2016
3	A. deflata	Perm	9	84.91105393	0	0	0	0	0	0	2017
3	A. deflata	Perm	9	106.821599	21	3208.267683	12.78072374	4.285651989	0.000726575	0	2006
3	A. deflata	Perm	12	98.17965358	3	458.3239548	1.47858864	0.417023231	0.00012058	0.001307093	2010
3	A. deflata	Perm	9	78.61912816	0	0	0	0	0	0	1999
3	A. deflata	Perm	9	72.58515505	25.5	3895.753616	7.569141956	1.967108035	0.000437256	0.093780232	2007
3	A. deflata	Perm	5	82.08783017	12.75	1947.876808	3.946927847	0	0.0002886	0.047312947	2002
3	A. nigriculus	Perm	1	53.73803845	0	0	0	0	0	0	2012
3	A. nigriculus	Perm	9	64.43540589	3	104.2910691	0.076297085	0.055559699	9.72E-05	5.43E-05	1994
3	A. nigriculus	Perm	1	53.61358792	6.75	234.6549055	0.2399509	0.081174777	0.000238878	4.07E-05	2003
3	A. nigriculus	Perm	9	69.75404933	24.5	851.7103977	0.725226649	0.411646238	0.00084486	0.000514183	1991
3	A. nigriculus	Perm	1	45.8820911	0	0	0	0	0	0	2015
3	A. nigriculus	Perm	9	61.28744999	3	104.2910691	0.098299762	0.029999497	7.76E-05	3.67E-05	2003
3	A. nigriculus	Perm	1	72.0204057	0.75	26.07276728	0.022991348	0.02023974	3.49E-05	1.63E-05	2006
3	A. nigriculus	Perm	5	65.50355627	0	0	0	0	0	0	2019
3	A. nigriculus	Perm	14	49.45256532	2	69.5273794	0.053919594	0.026073396	6.18E-05	2.01E-05	1991
3	A. nigriculus	Perm	12	53.59518906	2.25	78.21830183	0.043632009	0.044414725	6.76E-05	4.88E-05	2008
3	A. nigriculus	Perm	3	49.62847648	0	0	0	0	0	0	2012
3	A. nigriculus	Perm	1	46.49439579	13.5	469.309811	0.298953407	0.221734501	0.000305972	0.000103452	2010
3	A. nigriculus	Perm	1	79.05270662	0	0	0	0	0	0	2019
3	A. nigriculus	Perm	1	63.22214726	2.333333333	81.11527597	0.065968662	0.053411657	7.74E-05	4.95E-05	1994
3	A. nigriculus	Perm	5	68.4955611	3	104.2910691	0.076211822	0.061644363	0.000125575	2.15E-05	2010
3	A. nigriculus	Perm	1	60.19245464	0	0	0	0	0	0	2013
3	A. nigriculus	Perm	5	44.27814848	31.5	1095.056226	0.635257906	0.510624159	0.000727409	0.000187362	2018
3	A. nigriculus	Perm	1	42.36852548	0	0	0	0	0	0	2002
3	A. nigriculus	Perm	5	67.23983635	3	104.2910691	0.085586206	0.058727111	0.000121695	0	2004
3	A. nigriculus	Perm	1	58.66023694	2.25	78.21830183	0.039042314	0.03885243	7.22E-05	2.86E-05	2009
3	A. nigriculus	Perm	5	66.85412386	20.25	703.9647164	0.512013233	0.480236891	0.000704365	0.000230985	1998
3	A. nigriculus	Perm	12	62.48002481	0	0	0	0	0	0	2018
3	A. nigriculus	Perm	3	74.23801906	0	0	0	0	0	0	1999
3	A. nigriculus	Perm	12	43.75319525	0.75	26.07276728	0.015781528	0.003971748	1.92E-05	2.86E-06	2009
3	A. nigriculus	Perm	12	65.11100143	0	0	0	0	0	0	2005
3	A. nigriculus	Perm	1	67.13518358	6	208.5821382	0.14516332	0.117598744	0.000221897	5.62E-05	2007
3	A. nigriculus	Perm	12	49.55612998	1.5	52.14553455	0.027787815	0.036269578	4.26E-05	1.58E-05	2016
3	A. nigriculus	Perm	12	51.99916707	0	0	0	0	0	0	1994
3	A. nigriculus	Perm	5	52.02364949	0	0	0	0	0	0	2012
3	A. nigriculus	Perm	12	60.058319	0	0	0	0	0	0	2004
3	A. nigriculus	Perm	1	67.47429956	40	1390.547588	0.948238693	0.879990824	0.001205165	0.000668714	1989
3	A. nigriculus	Perm	1	59.4691246	46.66666667	1622.305519	1.734988382	1.046546619	0.001589306	0.000841165	1990
3	A. nigriculus	Perm	3	49.66997316	12	417.1642764	0.242596152	0.113150468	0.000369845	0.000124958	2006
3	A. nigriculus	Perm	9	70.43201128	2.25	78.21830183	0.062040896	0.053377509	8.74E-05	6.76E-06	2009
3	A. nigriculus	Perm	1	59.8309642	7.5	260.7276728	0.105610135	0.140791879	0.000282258	0	1998
3	A. nigriculus	Perm	5	76.20874963	0	0	0	0	0	0	2017
3	A. nigriculus	Perm	12	54.65925776	8	278.1095176	0.207909867	0.146449592	0.000264704	0.000203519	1989
3	A. nigriculus	Perm	12	62.31203312	0.75	26.07276728	0.016992906	0.019837967	2.30E-05	1.43E-05	2006
3	A. nigriculus	Perm	3	72.34695417	0.75	26.07276728	0.02099677	0.011975703	2.03E-05	1.13E-05	2018
3	A. nigriculus	Perm	1	53.50755917	15	521.4553455	0.334778775	0.401895871	0.000458268	8.11E-05	2014
3	A. nigriculus	Perm	1	61.65073959	3.75	130.3638364	0.086579606	0.096820981	0.000118115	5.50E-05	2008
3	A. nigriculus	Perm	9	50.01124482	13.5	469.309811	0.346588888	0.209542683	0.000390201	0.000161509	2006
3	A. nigriculus	Perm	5	65.80474764	2.25	78.21830183	0.051488219	0.026033604	6.88E-05	9.09E-06	2008
3	A. nigriculus	Perm	9	71.23659255	0	0	0	0	0	0	2002
3	A. nigriculus	Perm	3	70.99843164	0.75	26.07276728	0.030715627	0.016153723	2.53E-05	1.88E-05	2002
3	A. nigriculus	Perm	9	62.05589118	9	312.8732073	0.291102045	0.162338549	0.000357565	0.000142551	2015
3	A. nigriculus	Perm	3	54.45434321	9	312.8732073	0.283936094	0.137841657	0.000213797	0.000173557	2019
3	A. nigriculus	Perm	1	59.58796679	13	451.9279661	0.376530607	0.304707372	0.000372263	0.000214439	1991
3	A. nigriculus	Perm	1	66.01736442	6.75	234.6549055	0.216359208	0.125684959	0.000253585	0.000160394	2018
3	A. nigriculus	Perm	5	51.5022291	29.33333333	1019.734898	0.787130488	0.479124067	0.0006721	0.000539203	1990
3	A. nigriculus	Perm	3	53.81485907	0	0	0	0	0	0	2004
3	A. nigriculus	Perm	3	56.95179591	0	0	0	0	0	0	2017
3	A. nigriculus	Perm	12	60.01431462	0	0	0	0	0	0	2002
3	A. nigriculus	Perm	12	63.09383346	2.25	78.21830183	0.042027504	0.04783296	7.55E-05	4.15E-05	2017
3	A. nigriculus	Perm	1	49.93028537	8.25	286.80044	0.14271887	0.108138891	0.000209373	7.03E-05	2011
3	A. nigriculus	Perm	12	55.92622085	0	0	0	0	0	0	2007
3	A. nigriculus	Perm	12	58.52544896	1.5	52.14553455	0.031550759	0.041534848	4.07E-05	1.85E-05	2010
3	A. nigriculus	Perm	12	68.4894857	1.5	52.14553455	0.063234391	0.035049187	5.55E-05	3.71E-05	2019
3	A. nigriculus	Perm	5	52.66160991	10.5	365.0187419	0.270685843	0.1934448	0.000282655	0.000130261	2003
3	A. nigriculus	Perm	9	61.7911775	10.5	365.0187419	0.358559937	0.210673535	0.000323822	0.000130009	2007
3	A. nigriculus	Perm	9	66.54868029	0	0	0	0	0	0	2013
3	A. nigriculus	Perm	5	58.79324039	4.5	156.4366037	0.130569704	0.061193709	0.000154733	0.000123272	2006
3	A. nigriculus	Perm	12	60.830495	28	973.3833116	0.543541339	0.616065761	0.000821595	0.000399917	1990
3	A. nigriculus	Perm	1	53.74600847	0	0	0	0	0	0	1999
3	A. nigriculus	Perm	3	55.49288424	1.5	52.14553455	0.02807444	0.016790981	4.99E-05	2.71E-05	2013
3	A. nigriculus	Perm	1	44.93571034	1	34.7636897	0.015832953	0.018199794	2.42E-05	1.17E-05	2004
3	A. nigriculus	Perm	12	59.7597114	3	104.2910691	0.06795145	0.048998633	9.98E-05	5.91E-05	1998
3	A. nigriculus	Perm	1	70.47940724	0	0	0	0	0	0	2017
3	A. nigriculus	Perm	18	59.31399043	36	1251.492829	1.023516902	0.883713829	0.00103854	0.00067446	1991
3	A. nigriculus	Perm	5	52.56972329	3	104.2910691	0.095366204	0.061668348	7.95E-05	3.79E-05	2014
3	A. nigriculus	Perm	3	64.12683268	10.5	365.0187419	0.250431362	0.241034431	0.00039034	0.000271771	2008
3	A. nigriculus	Perm	12	62.15776601	1.75	60.83645698	0.029115724	0.027454109	7.20E-05	2.61E-05	1999
3	A. nigriculus	Perm	3	56.16241262	0	0	0	0	0	0	1994
3	A. nigriculus	Perm	9	69.55677381	0	0	0	0	0	0	2004
3	A. nigriculus	Perm	12	65.07485723	3	104.2910691	0.08483531	0.054634671	0.000119074	4.06E-05	2014
3	A. nigriculus	Perm	1	52.4533495	1.5	52.14553455	0.043580508	0.025037124	4.29E-05	1.57E-05	2005
3	A. nigriculus	Perm	3	59.74016336	6	208.5821382	0.205967713	0.069601334	0.000169725	6.05E-05	2003
3	A. nigriculus	Perm	5	54.53571369	45	1564.366037	0.973700228	0.593912648	0.001418883	0.000256013	1989
3	A. nigriculus	Perm	9	68.67353402	0	0	0	0	0	0	1999
3	A. nigriculus	Perm	5	60.24643346	0	0	0	0	0	0	1999
3	A. nigriculus	Perm	9	72.09201463	6.75	234.6549055	0.192541285	0.100256458	0.000277332	6.77E-05	2016
3	A. nigriculus	Perm	3	58.68241692	24	834.3285528	0.646491669	0.587734594	0.00082842	0.000436628	2007
3	A. nigriculus	Perm	5	68.09946244	19.5	677.8919492	0.274750465	0.47954513	0.00064671	0.000123865	2016
3	A. nigriculus	Perm	12	57.21355301	0	0	0	0	0	0	2012
3	A. nigriculus	Perm	12	54.55370656	0	0	0	0	0	0	2013
3	A. nigriculus	Perm	3	53.02539514	9	312.8732073	0.223897452	0.118697522	0.000182943	0.000146485	2014
3	A. nigriculus	Perm	12	53.90291844	4	139.0547588	0.098594628	0.065789122	0.000100029	7.46E-05	1991
3	A. nigriculus	Perm	12	50.71739636	0.75	26.07276728	0.018614822	0.007422897	2.14E-05	9.67E-06	2003
3	A. nigriculus	Perm	9	61.68302343	0	0	0	0	0	0	2012
3	A. nigriculus	Perm	5	55.30158154	0	0	0	0	0	0	2009
3	A. nigriculus	Perm	3	62.99414726	0.75	26.07276728	0.028773214	0.013160066	2.27E-05	6.42E-06	2011
3	A. nigriculus	Perm	9	55.98222751	0	0	0	0	0	0	2019
3	A. nigriculus	Perm	3	44.33444165	0.75	26.07276728	0.014514442	0.007148239	1.92E-05	7.23E-06	2009
3	A. nigriculus	Perm	12	58.41181061	17.25	599.6736473	0.602267618	0.235232094	0.000556999	0.000342296	2015
3	A. nigriculus	Perm	12	60.66379754	3	104.2910691	0.074295017	0.050621433	9.58E-05	2.39E-05	2011
3	A. nigriculus	Perm	3	59.84745931	4	139.0547588	0.120316714	0.063730894	9.72E-05	7.56E-05	1989
3	A. nigriculus	Perm	5	51.89243943	0	0	0	0	0	0	2002
3	A. nigriculus	Perm	5	60.12480701	0.75	26.07276728	0.021199978	0.015067871	2.92E-05	4.49E-06	2007
3	A. nigriculus	Perm	9	52.40799088	18	625.7464146	0.33482819	0.320863041	0.000560554	0.00024446	2005
3	A. nigriculus	Perm	3	58.41994809	0.75	26.07276728	0.025323687	0.015188917	2.50E-05	1.30E-05	2015
3	A. nigriculus	Perm	5	48.06902879	9	312.8732073	0.19971124	0.098052723	0.000208229	6.10E-05	1991
3	A. nigriculus	Perm	5	63.13245031	40.5	1407.929433	1.008264682	1.034568929	0.001256273	0.000461122	2015
3	A. nigriculus	Perm	9	59.90173008	1	34.7636897	0.028958248	0.018440197	2.86E-05	1.29E-05	1989
3	A. nigriculus	Perm	1	73.0824196	60	2085.821382	2.078582796	1.855980163	0.002171241	0.001296486	2016
3	A. nigriculus	Perm	9	67.51988821	22.5	782.1830183	0.504815429	0.186030584	0.000808014	0.000149918	2018
3	A. nigriculus	Perm	5	63.72476405	1	34.7636897	0.036784927	0.028446952	3.25E-05	2.71E-05	1994
3	A. nigriculus	Perm	3	61.6567514	2.25	78.21830183	0.064434264	0.01922774	6.82E-05	1.92E-05	2010
3	A. nigriculus	Perm	3	53.5806838	18	625.7464146	0.411504887	0.288219796	0.000466514	0.000208533	1991
3	A. nigriculus	Perm	9	49.6509534	14.25	495.3825782	0.377680247	0.311508764	0.000359103	0.000131936	2008
3	A. nigriculus	Perm	3	55.49292783	8.25	286.80044	0.277715215	0.128118746	0.000224713	0.000142354	2005
3	A. nigriculus	Perm	9	51.81873343	2.25	78.21830183	0.049154959	0.038618035	6.83E-05	2.38E-05	2017
3	A. nigriculus	Perm	5	57.4598156	0	0	0	0	0	0	2013
3	A. nigriculus	Perm	9	70.79884877	29.25	1016.837924	1.264418511	0.63177222	0.001173851	0.000192949	2010
3	A. nigriculus	Perm	5	49.34472151	1.5	52.14553455	0.023143238	0.02017894	4.27E-05	2.48E-05	2005
3	A. nigriculus	Perm	9	47.77420854	30	1042.910691	0.422422198	0.497460156	0.000612998	0.000153345	1990
3	A. nigriculus	Perm	3	66.00758947	13.33333333	463.5158627	0.35319505	0.228404876	0.000442257	1.54E-05	1990
3	G. lorretae	Perm	5	77.00504471	0	0	0	0	0	0	2010
3	G. lorretae	Perm	5	84.59247666	0.75	168.0189769	0.411463399	0.173975628	0.000203576	6.85E-05	2009
3	G. lorretae	Perm	5	82.42688357	0	0	0	0	0	0	2012
3	G. lorretae	Perm	5	82.73633666	0	0	0	0	0	0	2017
3	G. lorretae	Perm	3	83.20373589	0	0	0	0	0	0	2007
3	G. lorretae	Perm	3	89.48493381	0	0	0	0	0	0	2011
3	G. lorretae	Perm	1	92.93061316	54.75	12265.38531	37.71890483	15.75266665	0.016064288	0.006799231	2008
3	G. lorretae	Perm	12	90.19269496	0	0	0	0	0	0	2012
3	G. lorretae	Perm	9	84.52290532	0	0	0	0	0	0	2019
3	G. lorretae	Perm	1	77.83845155	0	0	0	0	0	0	2012
3	G. lorretae	Perm	12	84.85265886	0.75	168.0189769	0.433552538	0.255498763	0.000203287	4.89E-05	2018
3	G. lorretae	Perm	12	81.31778029	0	0	0	0	0	0	2011
3	G. lorretae	Perm	12	80.37627314	0	0	0	0	0	0	2014
3	G. lorretae	Perm	12	82.55920709	0	0	0	0	0	0	2017
3	G. lorretae	Perm	12	83.10958948	15.75	3528.398515	8.982623821	3.937216856	0.003789339	0.001397442	2007
3	G. lorretae	Perm	1	84.51672296	2.25	504.0569307	1.491593804	0.514886685	0.000645081	0.000223288	2017
3	G. lorretae	Perm	1	82.4559943	3.75	840.0948846	2.018533714	1.068083011	0.000931319	0.000595239	2019
3	G. lorretae	Perm	5	87.50849751	0	0	0	0	0	0	2019
3	G. lorretae	Perm	1	79.29664014	6.75	1512.170792	3.953647893	1.878715092	0.00173754	0.000719703	2014
3	G. lorretae	Perm	5	77.00776862	3	672.0759077	1.524844283	0.551498439	0.000741658	0.00028683	2016
3	G. lorretae	Perm	5	82.51730722	3	672.0759077	1.812091168	0.633001829	0.000710927	0.000572403	2014
3	G. lorretae	Perm	5	76.687964	3.75	840.0948846	2.042218974	0.802754077	0.000829225	0.000362677	2015
3	G. lorretae	Perm	1	83.86102042	5.25	1176.132838	2.939832718	0.708741143	0.00135805	0.000395102	2016
3	G. lorretae	Perm	12	88.33180065	0	0	0	0	0	0	2006
3	G. lorretae	Perm	3	84.82244193	0	0	0	0	0	0	2010
3	G. lorretae	Perm	1	85.94123815	0.75	168.0189769	0.478202748	0.204364683	0.000202302	9.45E-05	2010
3	G. lorretae	Perm	3	69.88191044	0	0	0	0	0	0	2012
3	G. lorretae	Perm	3	75.90735131	0.75	168.0189769	0.397307033	0.140429273	0.000167933	0.000111648	2008
3	G. lorretae	Perm	5	83.87668044	8.25	1848.208746	5.240828593	1.866944034	0.002047763	0.000806072	2013
3	G. lorretae	Perm	12	88.30782168	0.75	168.0189769	0.462960512	0.178808697	0.000186631	8.11E-05	2009
3	G. lorretae	Perm	1	89.06067394	5.25	1176.132838	3.282640039	0.504426146	0.00138664	0.000618331	2015
3	G. lorretae	Perm	12	87.09983467	0	0	0	0	0	0	2019
3	G. lorretae	Perm	3	77.52332504	0	0	0	0	0	0	2013
3	G. lorretae	Perm	9	83.20857305	4.5	1008.113861	2.599252395	1.178288198	0.001236727	0.000692131	2007
3	G. lorretae	Perm	3	88.30282009	1.5	336.0379538	1.006003054	0.38104303	0.000396922	7.86E-05	2009
3	G. lorretae	Perm	3	86.39792869	0.75	168.0189769	0.469699259	0.171810206	0.000197617	6.39E-05	2017
3	G. lorretae	Perm	9	83.03279422	0	0	0	0	0	0	2017
3	G. lorretae	Perm	9	85.95405311	0	0	0	0	0	0	2012
3	G. lorretae	Perm	9	77.19404684	1.5	336.0379538	0.749620512	0.337516616	0.000351692	0.000205578	2015
3	G. lorretae	Perm	1	89.21792192	0	0	0	0	0	0	2007
3	G. lorretae	Perm	9	81.8135218	0	0	0	0	0	0	2009
3	G. lorretae	Perm	3	71.63587043	0.75	168.0189769	0.41031017	0.084238949	0.000154324	9.26E-05	2014
3	G. lorretae	Perm	9	83.22683656	0	0	0	0	0	0	2010
3	G. lorretae	Perm	5	82.26273351	0	0	0	0	0	0	2007
3	G. lorretae	Perm	5	87.60463373	0	0	0	0	0	0	2018
3	G. lorretae	Perm	3	80.61074861	0	0	0	0	0	0	2019
3	G. lorretae	Perm	9	86.15180315	3	672.0759077	1.943477147	0.673295405	0.000750324	0.000422961	2006
3	G. lorretae	Perm	1	76.38193665	1.5	336.0379538	0.907633504	0.260044205	0.000343635	7.95E-05	2009
3	G. lorretae	Perm	12	87.06838442	5.25	1176.132838	3.425373465	1.231220801	0.001448734	0.000664635	2016
3	G. lorretae	Perm	12	79.92233917	3.75	840.0948846	2.198680796	0.749603506	0.000923278	0.000450527	2015
3	G. lorretae	Perm	3	81.66218085	0	0	0	0	0	0	2018
3	G. lorretae	Perm	12	82.32617598	1.5	336.0379538	0.97156647	0.350431211	0.000391763	0.000149894	2008
3	G. lorretae	Perm	9	87.61309045	21.75	4872.550331	14.44969637	5.661300402	0.006133393	0.00300182	2008
3	G. lorretae	Perm	3	88.46886434	0	0	0	0	0	0	2015
3	G. lorretae	Perm	9	78.2453044	0	0	0	0	0	0	2018
3	G. lorretae	Perm	9	82.79817415	0.75	168.0189769	0.451949407	0.231853837	0.000188941	0.000103252	2016
3	G. lorretae	Perm	1	84.48698571	0	0	0	0	0	0	2018
3	G. lorretae	Perm	9	81.86197135	0	0	0	0	0	0	2013
3	G. lorretae	Perm	5	82.01530665	12	2688.303631	6.8050914	3.033567696	0.002993613	0.001368066	2008
3	G. lorretae	Perm	12	81.37886672	0.75	168.0189769	0.422944451	0.213228845	0.00020573	8.49E-05	2010
3	G. lorretae	Perm	12	88.16733919	0	0	0	0	0	0	2013
3	G. lorretae	Perm	1	84.77368228	0	0	0	0	0	0	2013
3	G. lorretae	Perm	1	81.89325497	2.25	504.0569307	1.3631604	0.428640287	0.000557603	0.00018354	2011
3	L. externus	Perm	5	89.76581823	49.5	4087.357387	13.05393541	9.986047831	0.006442638	0.002371115	2010
3	L. externus	Perm	5	82.42572951	1.5	123.8593147	0.386935486	0.185522015	0.000124841	6.48E-05	1991
3	L. externus	Perm	1	91.2873281	33	2724.904924	10.15724899	2.579734731	0.005366333	0.001579795	2018
3	L. externus	Perm	12	80.76589703	3	247.7186295	0.773753228	0.492132247	0.000155268	0.00014482	2019
3	L. externus	Perm	1	89.81115301	16.5	1362.452462	4.379511779	1.680845404	0.001875881	0.002080233	2001
3	L. externus	Perm	1	87.82663934	152.25	12571.72045	51.55960295	21.14139501	0.014875941	0.00950364	2016
3	L. externus	Perm	1	83.47542871	332.25	27434.83822	93.28744489	31.76757415	0.033026313	0.030674127	2011
3	L. externus	Perm	1	85.21310686	498.75	41183.22215	125.9544618	81.31033059	0.051108792	0.004621846	2009
3	L. externus	Perm	3	86.37500908	10	825.728765	2.909347423	1.700762482	0.001163028	0.000222738	1989
3	L. externus	Perm	3	92.40255317	42	3468.060813	10.09455031	9.078449456	0.003668501	0.003622701	2009
3	L. externus	Perm	3	84.49197268	8.5	701.8694502	2.936813015	1.063876681	0.000953637	0.000797023	1999
3	L. externus	Perm	1	89.29560351	43.5	3591.920128	12.98300075	7.806654034	0.003672599	0	2007
3	L. externus	Perm	12	87.94109891	24	1981.749036	6.947135419	4.252700952	0.002599958	0.002311878	2013
3	L. externus	Perm	12	81.16175818	220.5	18207.31927	60.00766987	34.12622437	0.016341174	0.027188773	2016
3	L. externus	Perm	1	97.05419455	244.5	20189.0683	60.00331073	37.63665232	0.038361064	0.025312255	2019
3	L. externus	Perm	9	88.67441116	1.25	103.2160956	0.337455548	0.142164313	0.000118684	0.000111141	1999
3	L. externus	Perm	3	91.50142412	9.75	805.0855458	2.714018895	1.471941548	0.000487957	0.000748241	2012
3	L. externus	Perm	1	87.58254147	90	7431.558885	23.78271836	10.30399794	0.009606186	0.01075126	2015
3	L. externus	Perm	12	90.15315512	5.25	433.5076016	1.572841854	0.639752946	0.000414777	0.000167711	2012
3	L. externus	Perm	12	93.29796879	18	1486.311777	5.560110495	1.34446896	0.002179932	0.002325033	2018
3	L. externus	Perm	3	88.83954284	31.5	2601.04561	8.980326295	1.503821131	0.004165277	0.000902111	2003
3	L. externus	Perm	1	89.29150029	60.75	5016.302247	13.98360497	9.899095885	0.003947292	0.000706235	2013
3	L. externus	Perm	12	90.32980469	169.5	13996.10257	55.13254058	26.78522838	0.021003878	0.016311052	2011
3	L. externus	Perm	5	87.48347166	104.25	8608.222375	26.70565712	6.21910226	0.011343003	0.005864004	2014
3	L. externus	Perm	1	88.03463635	0	0	0	0	0	0	1991
3	L. externus	Perm	5	84.1543703	29.5	2435.899857	8.770454285	4.907457365	0.002218242	0.005666376	1999
3	L. externus	Perm	3	84.86914735	107.25	8855.941004	31.11199159	13.59925088	0.01232845	0.003157099	2008
3	L. externus	Perm	5	90.16287077	27	2229.467665	8.035656654	2.626439767	0.002865643	0	2015
3	L. externus	Perm	1	85.04145365	42	3468.060813	9.974826453	4.042033964	0.002150418	0.002615129	2006
3	L. externus	Perm	5	80.3305154	1.333333333	110.0971687	0.323297484	0.034436706	0.000141425	3.48E-05	1994
3	L. externus	Perm	1	88.51891004	42	3468.060813	11.13165799	4.935927485	0.005861259	0.005031398	2002
3	L. externus	Perm	3	92.55473695	5.25	433.5076016	1.464313373	0.494149113	0.00082399	0.000660338	2015
3	L. externus	Perm	3	86.48594128	0	0	0	0	0	0	2001
3	L. externus	Perm	12	90.52067152	0	0	0	0	0	0	1994
3	L. externus	Perm	5	91.58058634	2.25	185.7889721	0.54517479	0.279333545	0.000191487	5.54E-05	2002
3	L. externus	Perm	12	91.28354186	47.25	3901.568414	14.12343451	2.508070289	0.002634671	0	2008
3	L. externus	Perm	9	87.65003734	9	743.1558885	2.740336892	2.267311178	0.000762277	0.000821624	2016
3	L. externus	Perm	3	93.70515293	13.5	1114.733833	4.351538344	1.867816956	0.001046663	0.002144651	2007
3	L. externus	Perm	1	86.16067689	424.5	35052.18607	98.4106943	50.25153514	0.025246816	0.027957769	2008
3	L. externus	Perm	1	84.66432551	34.4	2840.506951	9.635661866	3.931991509	0.004332517	0.001269623	1990
3	L. externus	Perm	1	90.24868658	170.25	14058.03222	41.48825693	28.8312002	0.017278231	0.001301093	2003
3	L. externus	Perm	3	83.54584404	85.5	7059.98094	23.19534214	11.47081514	0.007852011	0.007713774	2013
3	L. externus	Perm	5	82.35571426	56	4624.081084	14.93196315	11.24729399	0.006426743	0	2017
3	L. externus	Perm	5	99.74484506	89.25	7369.629227	24.57236955	12.81278765	0.005706919	0.002997666	2009
3	L. externus	Perm	18	89.87988466	2.5	206.4321912	0.702880114	0.392097576	0.000150077	0.000247013	1991
3	L. externus	Perm	3	94.82902697	66.75	5511.739506	19.4499604	3.516295278	0.007355984	0.002390823	2011
3	L. externus	Perm	3	81.15576863	0	0	0	0	0	0	1991
3	L. externus	Perm	5	89.05739767	88.5	7307.69957	26.53515736	13.41346061	0.010502157	0.00463984	2018
3	L. externus	Perm	14	81.59104838	0	0	0	0	0	0	1991
3	L. externus	Perm	3	89.64957336	22.5	1857.889721	7.150110145	3.970734901	0.001143213	0.001894757	1998
3	L. externus	Perm	9	85.63390346	67.5	5573.669163	19.46348661	9.972476249	0.007523383	0.003370512	2005
3	L. externus	Perm	3	92.1404506	22.5	1857.889721	7.351788804	2.059027275	0.002486848	0.002046666	2005
3	L. externus	Perm	9	88.74127688	27.75	2291.397323	8.627372544	5.000398559	0.00280741	0.003196532	2010
3	L. externus	Perm	3	85.22195313	24	1981.749036	6.020395802	1.742764019	0.002171025	0.001048813	2018
3	L. externus	Perm	3	80.66810361	0.75	61.92965737	0.194533525	0.033830705	0.00010515	0.000126468	2019
3	L. externus	Perm	12	80.76445869	24	1981.749036	5.452859435	3.652717921	0.003010049	0.001736754	2014
3	L. externus	Perm	12	89.80380085	31.42857143	2595.147547	9.036384391	5.788315874	0.002482271	0.003978603	1989
3	L. externus	Perm	9	92.4149433	3.75	309.6482869	1.297551433	0.334717834	0.000113171	0.000458368	2002
3	L. externus	Perm	5	87.9461703	60	4954.37259	14.97080126	5.802278678	0.00968998	0.001514892	2019
3	L. externus	Perm	1	89.17986139	169	13954.81613	50.91124331	6.396131778	0.017720098	0.007333814	2004
3	L. externus	Perm	1	91.21064373	70.5	5821.387793	17.42391138	12.11234186	0.003024126	0.007620173	2017
3	L. externus	Perm	5	90.33341535	33	2724.904924	9.928085832	4.081911803	0.002054055	0.004475493	2006
3	L. externus	Perm	5	93.94242653	489	40378.13661	144.2602786	15.7225674	0.029315492	0.049625481	2004
3	L. externus	Perm	5	84.41669825	318.75	26320.10438	61.77569171	32.56985402	0.024855917	0	2008
3	L. externus	Perm	12	83.50955803	111.75	9227.518948	28.82818906	20.34343286	0.007449596	0.007023403	2009
3	L. externus	Perm	5	84.88160944	161.25	13314.87633	55.26822435	18.40766574	0.014745594	0.010108942	2013
3	L. externus	Perm	9	89.67877432	26	2146.894789	7.101416321	1.477522838	0.001577179	0.001062446	1990
3	L. externus	Perm	5	85.58697879	0	0	0	0	0	0	2001
3	L. externus	Perm	9	85.22921528	17.25	1424.38212	4.9729204	1.096965431	0.001853634	0.000508301	2018
3	L. externus	Perm	1	83.93926078	62.25	5140.161562	14.2023442	5.801798626	0.004879103	0.005173994	2005
3	L. externus	Perm	3	83.30814589	9	743.1558885	1.739570214	2.069748545	0.000798877	0	2002
3	L. externus	Perm	1	94.05083087	75	6192.965737	20.33610614	6.815235557	0.010077163	0.002338813	2010
3	L. externus	Perm	1	93.68608851	52	4293.789578	15.33904109	8.824424349	0.005598224	0.002410651	1989
3	L. externus	Perm	5	82.74291587	51	4211.216701	11.18303536	8.27066543	0.005426367	0.006764035	2005
3	L. externus	Perm	12	79.48460239	28.5	2353.32698	7.265097615	3.233242831	0.001106927	0.001667987	2004
3	L. externus	Perm	12	90.54804235	0	0	0	0	0	0	1991
3	L. externus	Perm	12	87.31801217	11.25	928.9448606	2.663806198	1.044289383	0.000876875	0.001322777	1998
3	L. externus	Perm	5	88.61293776	14.66666667	1211.068855	3.868995676	2.124287285	0.002129057	0.000908304	1989
3	L. externus	Perm	12	87.64739717	46.5	3839.638757	13.47547106	5.625683212	0.003545874	0.001639042	2006
3	L. externus	Perm	1	96.54172912	52.25	4314.432797	15.13944214	8.88725174	0.005061091	0.001430473	1999
3	L. externus	Perm	12	88.01351029	6.75	557.3669163	2.0603877	0.50482578	0.000408512	0.000307966	2005
3	L. externus	Perm	9	87.16795129	6	495.437259	1.532955128	0.850851863	0.000200093	0.000659027	2006
3	L. externus	Perm	12	90.7444129	7.5	619.2965737	1.670401811	0.833675858	0.000874277	0.000519396	2003
3	L. externus	Perm	3	85.84694411	40.5	3344.201498	9.676838018	9.430468546	0.003762769	0	2017
3	L. externus	Perm	3	88.02081274	4.5	371.5779442	1.328123547	0.144553694	0.000577994	0.000332336	2010
3	L. externus	Perm	12	85.6396945	1.5	123.8593147	0.361949837	0.167946713	0.000145388	7.82E-05	2002
3	L. externus	Perm	12	88.46545422	35.25	2910.693896	9.300996289	4.013108125	0.001721397	0.003819004	2017
3	L. externus	Perm	3	97.22876573	19.11111111	1578.059417	6.578327184	2.653592015	0.002182227	0.00136869	1990
3	L. externus	Perm	3	89.24186325	146.25	12076.28319	45.37813962	17.14676344	0.016944917	0.004147626	2014
3	L. externus	Perm	1	88.36579436	34.5	2848.764239	9.026998978	6.055223332	0.003545032	0.003837189	2012
3	L. externus	Perm	9	87.12451651	0	0	0	0	0	0	1998
3	L. externus	Perm	9	94.71714384	2.5	206.4321912	0.741516614	0.342485734	0.000141777	0	1991
3	L. externus	Perm	12	82.24399466	21.33333333	1761.554699	5.198129449	1.670238489	0.002230845	0.001973881	1990
3	L. externus	Perm	9	94.33927579	12.75	1052.804175	4.51032776	1.545716612	0.001188561	2.72E-05	2017
3	L. externus	Perm	12	82.61883468	15	1238.593147	4.072831102	1.595786601	0.001284051	0.001405702	2010
3	L. externus	Perm	3	91.3098508	42	3468.060813	11.57081943	4.003422445	0.001903886	0	2006
3	L. externus	Perm	12	85.20218267	50.25	4149.287044	11.02432901	5.40495004	0.004760187	0	2015
3	L. externus	Perm	5	83.40339839	29.25	2415.256637	8.411971779	4.0570935	0.003467162	0.001625016	2012
3	L. externus	Perm	1	100.2681005	70.5	5821.387793	26.11684114	7.628568898	0.008441353	0.005964628	1998
3	L. externus	Perm	5	91.03262217	18.66666667	1541.360361	4.659817868	2.494010295	0.00194278	0.000920267	1990
3	L. externus	Perm	9	93.27858787	1.5	123.8593147	0.378239269	0.199098725	4.99E-05	0.000179597	2007
3	L. externus	Perm	1	85.65457098	665.25	54931.60609	155.001299	85.85580767	0.04395129	0.023885031	2014
3	L. externus	Perm	9	86.34150192	69.75	5759.458136	16.02633119	7.471803709	0.004401371	0.004352303	2009
3	L. externus	Perm	9	90.89875197	0.75	61.92965737	0.187474571	0.075769378	5.62E-05	0	2019
3	L. externus	Perm	12	85.67812113	18.75	1548.241434	3.820753706	1.714190661	0.002066387	0.001187525	2001
3	L. externus	Perm	9	89.35760151	14.25	1176.66349	3.359385445	0.795659507	0.00169495	0.001354333	2015
3	L. externus	Perm	12	87.49680492	2.25	185.7889721	0.512221073	0.401806058	0.00025981	0	1999
3	L. externus	Perm	9	87.43448916	0.75	61.92965737	0.211507892	0.120844237	6.18E-05	0.000111135	2003
3	L. externus	Perm	3	88.60667977	0	0	0	0	0	0	1994
3	L. externus	Perm	9	90.23352978	38.25	3158.412526	11.17517697	5.306376778	0.0037852	0.002366743	2012
3	L. externus	Perm	9	84.23577925	76.5	6316.825052	18.25791718	9.301068361	0.007957154	0.002013453	2004
3	L. externus	Perm	9	93.7464102	26.25	2167.538008	8.024757779	3.625071387	0.00274776	0.001873303	2013
3	L. externus	Perm	9	90.24949364	0	0	0	0	0	0	1994
3	L. externus	Perm	3	90.73033287	44.4	3666.235716	13.37786007	5.479932492	0.00510378	0.00199181	2004
3	L. externus	Perm	5	90.31449462	140.25	11580.84593	46.33881433	10.53502036	0.018291029	0.00278499	2007
3	L. externus	Perm	5	90.0764872	44.25	3653.849785	11.32328238	9.945878855	0.006227488	0.003981735	1998
3	L. externus	Perm	9	94.95504974	85.5	7059.98094	23.17913654	7.045601926	0.007442049	0.007682234	2008
3	L. externus	Perm	9	90.45088991	10	825.728765	2.852690323	1.330805802	0.000914067	0.000257677	1989
3	L. externus	Perm	5	86.41754217	85.5	7059.98094	17.1939839	7.90200303	0.007140902	0	2003
3	L. externus	Perm	12	84.65326376	15.75	1300.522805	3.559554632	3.015259699	0.001189713	0.000471565	2007
3	L. externus	Perm	1	86.86772138	4	330.291506	1.190524117	0.486537913	0.000556468	0.000190797	1994
3	L. externus	Perm	5	86.179877	25.5	2105.608351	6.842596011	2.492174724	0.002040753	0.000312659	2016
3	L. externus	Perm	9	94.78400322	0	0	0	0	0	0	2001
3	L. picturatus	Perm	1	89.73502347	0	0	0	0	0	0	2003
3	L. picturatus	Perm	1	79.63625001	0.75	44.11740888	0.073499092	0.058070219	0.000185596	0.000357675	2006
3	L. picturatus	Perm	3	73.5251197	0	0	0	0	0	0	2013
3	L. picturatus	Perm	12	78.04438815	0	0	0	0	0	0	1998
3	L. picturatus	Perm	12	95.89463078	0	0	0	0	0	0	2005
3	L. picturatus	Perm	5	86.18186828	2.25	132.3522266	0.15544805	0.178542781	0.000596276	0.001083647	2001
3	L. picturatus	Perm	1	85.19502346	12.75	749.995951	1.49443552	0.632774219	0.003702624	0.006211664	2009
3	L. picturatus	Perm	12	82.53423367	0	0	0	0	0	0	2014
3	L. picturatus	Perm	5	86.89173943	0	0	0	0	0	0	2009
3	L. picturatus	Perm	12	88.46530552	0.75	44.11740888	0.08112297	0.037739713	0.000225064	0.000410856	2016
3	L. picturatus	Perm	5	92.50154373	0	0	0	0	0	0	2003
3	L. picturatus	Perm	1	81.54764364	3	176.4696355	0.293684762	0.215784254	0.000800452	0.001597065	2018
3	L. picturatus	Perm	1	74.8291688	0	0	0	0	0	0	2019
3	L. picturatus	Perm	3	72.56803397	1.5	88.23481776	0.05218843	0.084115912	0.000406716	0.000627607	1998
3	L. picturatus	Perm	9	80.83540912	0	0	0	0	0	0	2015
3	L. picturatus	Perm	3	84.22664497	3	176.4696355	0.291852638	0.144030386	0.000820869	0.001512186	2001
3	L. picturatus	Perm	5	73.71648552	27.75	1632.344129	2.200063621	1.136574862	0.005839712	0.011741956	2005
3	L. picturatus	Perm	12	94.18462859	0	0	0	0	0	0	2018
3	L. picturatus	Perm	12	96.96866055	0	0	0	0	0	0	2009
3	L. picturatus	Perm	12	94.933134	0	0	0	0	0	0	2006
3	L. picturatus	Perm	1	80.06165704	0	0	0	0	0	0	1999
3	L. picturatus	Perm	5	88.70384438	0	0	0	0	0	0	2002
3	L. picturatus	Perm	3	78.32352319	0.75	44.11740888	0.080838039	0.042615438	0.000230065	0.000337166	2018
3	L. picturatus	Perm	1	89.09679837	0	0	0	0	0	0	2011
3	L. picturatus	Perm	12	92.41242412	0	0	0	0	0	0	2003
3	L. picturatus	Perm	1	73.27100874	0	0	0	0	0	0	2012
3	L. picturatus	Perm	3	70.12681478	0	0	0	0	0	0	2014
3	L. picturatus	Perm	9	83.36524442	0	0	0	0	0	0	2006
3	L. picturatus	Perm	12	83.34188751	0	0	0	0	0	0	2011
3	L. picturatus	Perm	12	79.89510278	0	0	0	0	0	0	2010
3	L. picturatus	Perm	9	90.38758534	0	0	0	0	0	0	2008
3	L. picturatus	Perm	3	71.98000813	2.25	132.3522266	0.153100317	0.113485967	0.000436636	0.000959169	2005
3	L. picturatus	Perm	1	78.42679138	0	0	0	0	0	0	2002
3	L. picturatus	Perm	1	81.59556188	0	0	0	0	0	0	2014
3	L. picturatus	Perm	9	91.82908595	0	0	0	0	0	0	2009
3	L. picturatus	Perm	1	77.25234391	0	0	0	0	0	0	2008
3	L. picturatus	Perm	1	84.16956943	3	176.4696355	0.330268695	0.118773163	0.000839717	0.001396923	2010
3	L. picturatus	Perm	3	87.79477143	3	176.4696355	0.285273704	0.172030657	0.000863806	0.001595964	2006
3	L. picturatus	Perm	1	95.5291464	0.5	29.41160592	0.040184302	0.027267135	0.000160804	0.000312998	2004
3	L. picturatus	Perm	9	96.88620407	0	0	0	0	0	0	2004
3	L. picturatus	Perm	5	102.9856419	0	0	0	0	0	0	2010
3	L. picturatus	Perm	5	93.32790497	0.75	44.11740888	0.062392024	0.036182289	0.00025479	0.000407286	2006
3	L. picturatus	Perm	12	98.19546587	0	0	0	0	0	0	2019
3	L. picturatus	Perm	5	83.44076292	0	0	0	0	0	0	2012
3	L. picturatus	Perm	1	85.59002898	0	0	0	0	0	0	2015
3	L. picturatus	Perm	12	79.50781739	0	0	0	0	0	0	2012
3	L. picturatus	Perm	3	94.58058313	0	0	0	0	0	0	2004
3	L. picturatus	Perm	3	75.47733674	0	0	0	0	0	0	2002
3	L. picturatus	Perm	12	76.2555053	0	0	0	0	0	0	2013
3	L. picturatus	Perm	12	92.06579413	0	0	0	0	0	0	2015
3	L. picturatus	Perm	12	100.341692	0	0	0	0	0	0	2008
3	L. picturatus	Perm	3	95.88919628	5.25	308.8218622	0.653904446	0.321709635	0.001499742	0.002676706	2008
3	L. picturatus	Perm	3	73.78090831	0	0	0	0	0	0	2017
3	L. picturatus	Perm	5	79.32784547	5.25	308.8218622	0.420224819	0.139217948	0.001233914	0.002136144	2008
3	L. picturatus	Perm	1	85.96864906	0	0	0	0	0	0	2016
3	L. picturatus	Perm	5	99.81034405	0	0	0	0	0	0	2015
3	L. picturatus	Perm	3	85.67470973	0.75	44.11740888	0.071991645	0.040999004	0.000184769	0.000411891	2003
3	L. picturatus	Perm	5	80.63525277	0	0	0	0	0	0	2019
3	L. picturatus	Perm	9	82.78828573	0	0	0	0	0	0	2016
3	L. picturatus	Perm	3	82.34497344	2.25	132.3522266	0.19380805	0.079963796	0.000561547	0.001085859	2011
3	L. picturatus	Perm	1	77.78168656	2.25	132.3522266	0.124202757	0.153534145	0.000584791	0.001152503	2001
3	L. picturatus	Perm	9	95.29514446	0	0	0	0	0	0	1998
3	L. picturatus	Perm	5	98.02567651	6	352.939271	1.039656632	0.497824075	0.001845691	0.003464968	2018
3	L. picturatus	Perm	12	80.99986883	0	0	0	0	0	0	2002
3	L. picturatus	Perm	3	89.57192418	2.25	132.3522266	0.186863028	0.139952823	0.000707941	0.001013369	2007
3	L. picturatus	Perm	1	87.69548808	0	0	0	0	0	0	2013
3	L. picturatus	Perm	5	87.59882415	6.75	397.0566799	0.77324692	0.419577845	0.001731923	0.003219171	1999
3	L. picturatus	Perm	3	80.57393686	0	0	0	0	0	0	1999
3	L. picturatus	Perm	9	88.34869922	0	0	0	0	0	0	2012
3	L. picturatus	Perm	5	79.55922903	0	0	0	0	0	0	2007
3	L. picturatus	Perm	5	83.64493161	2.25	132.3522266	0.029180182	0.104508892	0.000630222	0.001116259	2016
3	L. picturatus	Perm	9	90.54831365	0	0	0	0	0	0	2017
3	L. picturatus	Perm	1	71.22893734	4.5	264.7044533	0.281895846	0.217907424	0.000997133	0.002184695	1998
3	L. picturatus	Perm	1	99.26901628	0	0	0	0	0	0	2007
3	L. picturatus	Perm	5	91.53174808	7	411.7624829	0.341636421	0.303464933	0.00210736	0.003664702	2017
3	L. picturatus	Perm	9	90.74428432	0	0	0	0	0	0	2007
3	L. picturatus	Perm	9	81.56796023	0.75	44.11740888	0.078533629	0.022579937	0.000216554	0.000375241	1999
3	L. picturatus	Perm	1	94.26579102	6	352.939271	0.119436971	0.29784111	0.001696134	0.003474536	2005
3	L. picturatus	Perm	5	73.9456539	2.25	132.3522266	0.201211687	0.120383647	0.000498757	0.000912812	1998
3	L. picturatus	Perm	5	102.0308036	0.75	44.11740888	0.108868305	0.053252149	0.000230166	0.000465128	2014
3	L. picturatus	Perm	9	89.90654247	2.25	132.3522266	0.237674428	0.11236368	0.000695542	0.00107226	2005
3	L. picturatus	Perm	1	97.31119267	0	0	0	0	0	0	2017
3	L. picturatus	Perm	3	85.14352692	0	0	0	0	0	0	2012
3	L. picturatus	Perm	9	81.1673493	0	0	0	0	0	0	2013
3	L. picturatus	Perm	3	73.08341679	1.5	88.23481776	0.147191635	0.08202558	0.000319214	0.000691753	2009
3	L. picturatus	Perm	9	98.78140281	0	0	0	0	0	0	2002
3	L. picturatus	Perm	3	86.39824445	0	0	0	0	0	0	2019
3	L. picturatus	Perm	12	65.52670372	0	0	0	0	0	0	2007
3	L. picturatus	Perm	5	75.12346799	45	2647.044533	3.476934524	2.677445497	0.013006954	0.018618178	2013
3	L. picturatus	Perm	9	84.08739795	0	0	0	0	0	0	2003
3	L. picturatus	Perm	5	79.74206078	4.2	247.0574897	0.329473519	0.236957828	0.001218335	0.001866979	2004
3	L. picturatus	Perm	12	89.00022263	0	0	0	0	0	0	2017
3	L. picturatus	Perm	12	97.15522582	0	0	0	0	0	0	2004
3	L. picturatus	Perm	9	87.95293247	0	0	0	0	0	0	2019
3	L. picturatus	Perm	9	75.07612161	0	0	0	0	0	0	2018
3	L. picturatus	Perm	3	80.62845579	0.75	44.11740888	0.058489223	0.048235807	0.00020032	0.000372268	2015
3	L. picturatus	Perm	9	77.14815522	0	0	0	0	0	0	2010
3	L. picturatus	Perm	9	65.35594513	0	0	0	0	0	0	2001
3	L. picturatus	Perm	12	88.17838047	0	0	0	0	0	0	2001
3	L. picturatus	Perm	12	90.25751209	0	0	0	0	0	0	1999
3	L. picturatus	Perm	3	86.90162	0	0	0	0	0	0	2010
3	N. hostilis	Perm	12	83.46533424	45	2982.585389	26.9970801	5.286506958	0.021564786	0.006076421	2018
3	N. hostilis	Perm	5	81.3809648	1.5	99.41951297	0.597402311	0.112335394	0.000691714	0.000198255	2019
3	N. hostilis	Perm	1	79.35693663	3	198.8390259	1.663626876	0.079376651	0.001393077	0.000385961	2016
3	N. hostilis	Perm	12	80.778474	0.75	49.70975648	0.30460918	0.10758041	0.000331469	9.39E-05	2019
3	N. hostilis	Perm	9	77.53194633	27	1789.551233	10.0503781	1.729264216	0.012894969	0.003523548	2018
3	N. hostilis	Perm	12	78.25861238	1	66.27967531	0.388656929	0.107583299	0.000449569	0.000123707	2016
3	N. hostilis	Perm	1	90.4952666	4.5	298.2585389	2.452433692	0.436107756	0.002332817	0.000653173	2019
3	N. hostilis	Perm	5	94.71925877	44.25	2932.875633	24.28748424	5.598075309	0.024144002	0.006847815	2018
3	N. hostilis	Perm	3	81.16882012	2.25	149.1292695	1.176268816	0.174008536	0.001060476	0.00030195	2019
3	N. hostilis	Perm	1	89.16955643	9	596.5170778	3.513943542	1.535884556	0.004839577	0.001272954	2017
3	N. hostilis	Perm	1	88.2865468	28.5	1888.970746	13.40824703	3.729231158	0.014649185	0.003907551	2018
3	N. hostilis	Perm	3	81.61227271	55.5	3678.52198	30.51056267	2.648784442	0.028163952	0.006961782	2018
3	N. hostilis	Perm	9	89.15532752	3.75	248.5487824	2.05645468	0.375046487	0.002042511	0.000500452	2019
4	A. deflata	Perm	12	98.41335102	1.142857143	5195.109067	1.511875964	0.400963287	0.000130697	0.001006958	1989
4	A. deflata	Perm	3	80.56482327	0	0	0	0	0	0	1999
4	A. deflata	Perm	1	83.37733006	6	27274.3226	7.723202038	3.794528809	0.000394629	0.053380567	2016
4	A. deflata	Perm	1	85.6650243	16.5	75004.38716	24.18556834	6.659294774	0.001495194	0.056189738	2018
4	A. deflata	Perm	12	84.73417835	3	13637.1613	4.739784072	1.040812104	0.000123208	0.052113848	1991
4	A. deflata	Perm	12	74.6642098	0.666666667	3030.480289	0.708928563	0.136738343	5.24E-05	0	1994
4	A. deflata	Perm	12	87.47775717	9	40911.4839	14.85729089	1.134714727	0.000627808	0.008238305	2003
4	A. deflata	Perm	1	62.9367572	17.25	78413.67748	16.16167818	3.441061675	0.000932354	0.310274999	1998
4	A. deflata	Perm	3	78.33049025	2.25	10227.87098	2.392196599	0.730444374	0.00022232	0.022094555	2018
4	A. deflata	Perm	9	78.70550672	10.5	47730.06455	10.56618947	4.858456129	0.000962636	0	2004
4	A. deflata	Perm	12	94.14951279	15.5	70458.66672	28.68454409	5.459935299	0.000454041	0.065012972	2004
4	A. deflata	Perm	5	73.08290228	8	36365.76347	7.68268069	3.625128305	0.000767054	0.062889449	1989
4	A. deflata	Perm	5	77.30376968	11.25	51139.35488	13.80670748	3.776494897	0.000653451	0.038771341	2019
4	A. deflata	Perm	5	89.91658485	12.75	57957.93553	21.72710435	2.369997349	0.000909519	0	2007
4	A. deflata	Perm	3	83.3719025	3	13637.1613	3.311276833	0.785833708	0.000135976	0.036978163	2007
4	A. deflata	Perm	5	94.80166787	23.25	105688.0001	31.65338576	13.70077049	0.002542659	0	2009
4	A. deflata	Perm	1	85.6114439	6	27274.3226	10.15995375	3.79602363	0.00054043	0.056252258	2004
4	A. deflata	Perm	5	99.94596629	0.666666667	3030.480289	1.005847303	0.30109171	7.59E-05	0.012909284	1994
4	A. deflata	Perm	1	100.9665188	3	13637.1613	5.23889953	1.201787993	0.000310681	0	1991
4	A. deflata	Perm	9	88.18258051	15.75	71595.09683	20.50018492	6.514171536	0.001996918	0.017646012	2008
4	A. deflata	Perm	12	87.09376095	12.75	57957.93553	18.15083286	0	0.001037563	0	2015
4	A. deflata	Perm	12	82.37382156	6	27274.3226	9.146772683	0.921591417	0.000582549	0	2012
4	A. deflata	Perm	12	75.81658269	24	109097.2904	30.9264419	3.815844662	0.002202242	0.263287515	2018
4	A. deflata	Perm	1	95.51993576	3	13637.1613	5.560739934	0.846134031	0.000368625	0	2005
4	A. deflata	Perm	5	89.28178848	14.25	64776.51618	26.74147241	4.320517637	0.002153341	0.519926595	2003
4	A. deflata	Perm	1	86.50323659	8	36365.76347	10.39903786	4.165996429	0.000783856	0.087880559	1990
4	A. deflata	Perm	1	92.9224304	3.75	17046.45163	7.75331495	3.139333566	0.000334041	0	2019
4	A. deflata	Perm	9	87.18559502	9.75	44320.77423	12.42059835	5.019544951	0.000712761	0.144240162	1998
4	A. deflata	Perm	12	78.48448628	15.75	71595.09683	18.94555889	4.041338251	0.000915029	0	2007
4	A. deflata	Perm	5	92.4455906	12	54548.6452	21.87785635	3.172952757	0.001270231	0	2010
4	A. deflata	Perm	3	96.25433625	3	13637.1613	3.832598573	1.306693219	0.000123462	0	2006
4	A. deflata	Perm	12	90.48150919	13.33333333	60609.60578	21.69271766	4.484293494	0.001347987	0	1990
4	A. deflata	Perm	1	82.97853268	7.5	34092.90325	12.35658232	3.373402562	0.000739627	0	2013
4	A. deflata	Perm	1	82.93009828	0	0	0	0	0	0	2017
4	A. deflata	Perm	5	84.58964604	15	68185.80651	21.74767229	3.907951665	0.001451145	0	1998
4	A. deflata	Perm	3	98.74303015	10.5	47730.06455	15.32008109	7.042049319	0.001145697	0.058617617	2011
4	A. deflata	Perm	1	96.94695557	0	0	0	0	0	0	1994
4	A. deflata	Perm	5	77.58514877	2.5	11364.30108	3.002572457	0.456926359	0.000240108	0	1991
4	A. deflata	Perm	1	81.95739331	9	40911.4839	13.81243134	0.92069534	0.000745991	0	2008
4	A. deflata	Perm	12	83.9734678	11.25	51139.35488	17.16211301	3.702941582	0.000530555	0.141975957	2011
4	A. deflata	Perm	3	91.10766095	2.25	10227.87098	3.125180872	0.324501117	0.000180887	0.002788016	2005
4	A. deflata	Perm	1	87.96551231	48	218194.5808	71.25341872	22.1402944	0.002893634	0	2011
4	A. deflata	Perm	5	83.34784728	31.2	141826.4775	37.56541886	8.94986132	0.001914185	0.523670167	2004
4	A. deflata	Perm	1	85.48153502	12	54548.6452	13.84276977	6.738864272	0.000610691	0.008649184	2014
4	A. deflata	Perm	1	98.34817624	6	27274.3226	11.00914572	4.058599929	0.000454068	0.141007066	2012
4	A. deflata	Perm	5	75.40526419	3	13637.1613	4.716193177	1.576629257	0.000155387	0.025426045	2006
4	A. deflata	Perm	5	72.39162832	5.75	26137.89249	7.250401284	1.442369785	0.000566054	0	1999
4	A. deflata	Perm	5	91.45290466	13	59094.36564	23.26660595	0.344431559	0.000948169	0.081578005	2017
4	A. deflata	Perm	5	79.3680423	26.25	119325.1614	29.01325838	3.882497357	0.001636985	0	2001
4	A. deflata	Perm	1	84.0778798	2.25	10227.87098	2.826689245	0.455985857	0.00022022	0.015981622	2010
4	A. deflata	Perm	1	81.66530961	15.75	71595.09683	17.14031448	6.739985612	0.001441391	0.208239863	2007
4	A. deflata	Perm	3	93.3513767	13.5	61367.22585	17.39313242	5.21925357	0.000871094	0.103741794	2001
4	A. deflata	Perm	9	105.1538649	0	0	0	0	0	0	2018
4	A. deflata	Perm	3	76.54384988	0	0	0	0	0	0	2002
4	A. deflata	Perm	12	92.57385165	6.75	30683.61293	10.51535702	3.154173067	0.000747122	0.026159165	2006
4	A. deflata	Perm	18	95.09017129	0	0	0	0	0	0	1991
4	A. deflata	Perm	12	84.1257753	7.5	34092.90325	9.0413367	3.685035368	0.000755406	0	1998
4	A. deflata	Perm	14	93.01502093	0	0	0	0	0	0	1991
4	A. deflata	Perm	12	86.04475532	33.75	153418.0646	40.36552242	3.972877269	0.002058219	0	2001
4	A. deflata	Perm	12	72.36750659	9	40911.4839	12.52667071	3.262475705	0.000882011	0.132825737	2014
4	A. deflata	Perm	12	87.35215492	21.75	98869.41943	32.76611878	4.827269527	0.001890311	0.194812686	2016
4	A. deflata	Perm	3	84.23469845	0	0	0	0	0	0	1991
4	A. deflata	Perm	1	81.42290075	14.25	64776.51618	18.67436916	6.33069132	0.000843274	0.092290451	2009
4	A. deflata	Perm	5	89.39305232	68.25	310245.4196	141.1759072	39.81419963	0.006970703	0.065039643	2008
4	A. deflata	Perm	5	70.82934134	28.5	129553.0324	34.35334252	8.307550499	0.002793608	0	2013
4	A. deflata	Perm	5	80.12190993	12	54548.6452	11.7286952	2.35494095	0.000973149	0.13665711	2015
4	A. deflata	Perm	3	69.66241938	2.25	10227.87098	3.184000235	0.944934115	0.000179442	0.000448299	1998
4	A. deflata	Perm	9	100.8896499	14.25	64776.51618	28.67951876	5.205371662	0.001805447	0.612641809	2019
4	A. deflata	Perm	1	86.05724854	4.5	20455.74195	5.518934962	1.301745364	0.000399079	0.086018282	2006
4	A. deflata	Perm	5	89.17226105	30.75	139780.9033	44.97593952	13.5894451	0.003117442	0.495393472	2005
4	A. deflata	Perm	3	69.04351325	0	0	0	0	0	0	2013
4	A. deflata	Perm	3	85.23110995	30	136371.613	28.01570534	16.98796643	0.002688218	0	2014
4	A. deflata	Perm	5	88.39108118	42.75	194329.5485	66.51352757	14.20367787	0.004201084	0	2014
4	A. deflata	Perm	5	72.52215788	54.4	247287.1916	69.66705037	27.13583668	0.004754621	0	1990
4	A. deflata	Perm	9	82.49431817	1.5	6818.580651	2.529697255	0.999876942	0.000170324	0	2010
4	A. deflata	Perm	9	94.20164257	27.75	126143.742	42.43898278	7.679502991	0.001545777	0	2003
4	A. deflata	Perm	9	98.87218836	5.25	23865.03228	8.146344074	0.768869244	0.000434758	0.000940901	2015
4	A. deflata	Perm	9	76.53077179	10.5	47730.06455	15.62384266	6.247176192	0.000602652	0	2009
4	A. deflata	Perm	3	81.20256293	0	0	0	0	0	0	1994
4	A. deflata	Perm	5	77.33469573	9	40911.4839	9.737805191	3.317586124	0.000951871	0.049954562	2018
4	A. deflata	Perm	5	87.24711274	66.75	303426.8389	123.0486809	25.78594695	0.004549554	0	2016
4	A. deflata	Perm	3	98.59238577	0	0	0	0	0	0	2010
4	A. deflata	Perm	3	81.43139967	0	0	0	0	0	0	2017
4	A. deflata	Perm	3	97.34362739	3.75	17046.45163	6.828078586	0.500488152	0.000345038	0.055062804	2015
4	A. deflata	Perm	1	70.6493902	0	0	0	0	0	0	1989
4	A. deflata	Perm	3	82.6279631	3	13637.1613	4.079730386	1.105745813	0.00023867	0.091410007	2004
4	A. deflata	Perm	9	88.58421507	0	0	0	0	0	0	2002
4	A. deflata	Perm	12	78.69669932	26.25	119325.1614	40.19479905	9.491130535	0.002067352	0	2019
4	A. deflata	Perm	1	93.34269576	0.75	3409.290325	1.120043522	0.183737901	7.01E-05	0.000776048	2015
4	A. deflata	Perm	12	82.81406227	14.25	64776.51618	24.46930435	5.923489275	0.001763122	0	2009
4	A. deflata	Perm	1	90.99342428	18.75	85232.25813	30.34877751	0	0.001352802	0.155250005	2001
4	A. deflata	Perm	12	90.58280797	6	27274.3226	9.061240121	3.199603686	0.000475466	0	2008
4	A. deflata	Perm	9	80.15613048	0	0	0	0	0	0	1989
4	A. deflata	Perm	12	81.38391878	12.75	57957.93553	11.90889285	4.309010511	0.001122214	0.215966433	2005
4	A. deflata	Perm	1	85.94850979	7.5	34092.90325	11.39457438	3.195504467	0.000388296	0	2003
4	A. deflata	Perm	12	95.92063504	0.75	3409.290325	1.267831565	0.155708544	5.47E-05	0.020919645	2017
4	A. deflata	Perm	1	91.95863075	18	81822.96781	27.60702352	5.154212163	0.001483031	0.172887608	2002
4	A. deflata	Perm	12	81.3831594	51.75	235241.0324	65.90293822	12.76785685	0.004200793	0	2013
4	A. deflata	Perm	9	74.38043493	2.5	11364.30108	2.977368566	0.948592102	0.000201468	0	1991
4	A. deflata	Perm	12	87.7470421	4	18182.88173	5.973353413	1.394716002	0.00050569	0	1999
4	A. deflata	Perm	5	81.18531112	8.25	37502.19358	9.246880995	1.228813983	0.000953589	0.171675372	2012
4	A. deflata	Perm	1	80.92596614	1	4545.720434	1.148385026	0.395140504	8.85E-05	0	1999
4	A. deflata	Perm	3	88.35590206	4.5	20455.74195	6.61070357	0.645297003	0.000526712	0	2019
4	A. deflata	Perm	3	96.5147185	0	0	0	0	0	0	2012
4	A. deflata	Perm	9	84.27555537	11.25	51139.35488	12.42895585	3.628219423	0.000649988	0	2005
4	A. deflata	Perm	9	87.58441326	0.75	3409.290325	1.009269113	0.252397747	6.10E-05	0.009701369	2012
4	A. deflata	Perm	12	93.41930078	6	27274.3226	9.547016919	2.986288308	0.000643399	0.104256256	2002
4	A. deflata	Perm	9	91.01222589	0	0	0	0	0	0	2013
4	A. deflata	Perm	9	90.04256857	8.25	37502.19358	13.72309839	4.883860485	0.000675191	0	2001
4	A. deflata	Perm	3	100.2396167	0	0	0	0	0	0	1989
4	A. deflata	Perm	9	74.85700258	0	0	0	0	0	0	1994
4	A. deflata	Perm	9	77.48687769	8	36365.76347	9.950648208	1.950183269	0.000692822	0	1990
4	A. deflata	Perm	3	86.9961456	2.25	10227.87098	2.412700297	1.052244678	0.000246977	0	2003
4	A. deflata	Perm	3	89.41825662	19.5	88641.54846	35.84471785	4.854406532	0.001666976	0.038108204	2008
4	A. deflata	Perm	3	99.47586628	26	118188.7313	42.17190981	10.18446812	0.002131933	0	1990
4	A. deflata	Perm	3	87.11063431	7.5	34092.90325	7.970272993	1.755714205	0.000739491	0	2009
4	A. deflata	Perm	9	77.58818101	23.25	105688.0001	27.43403433	0	0.002905014	0.472435346	2016
4	A. deflata	Perm	9	79.20821781	0	0	0	0	0	0	2017
4	A. deflata	Perm	9	74.96209194	21	95460.12911	21.78309459	8.84190742	0.001487426	0	2006
4	A. deflata	Perm	12	96.0110098	3	13637.1613	4.605912046	1.221883058	0.000239787	0.028122169	2010
4	A. deflata	Perm	9	94.13275113	0	0	0	0	0	0	1999
4	A. deflata	Perm	9	101.2445103	25.5	115915.8711	38.72148136	3.908956419	0.003484338	0	2007
4	A. deflata	Perm	5	105.0850488	12.75	57957.93553	25.7601232	3.371327408	0.001090559	0.335757928	2002
4	A. nigriculus	Perm	1	64.11748266	0	0	0	0	0	0	2012
4	A. nigriculus	Perm	9	55.74945818	3	3103.119784	0.277036621	0.199123491	0.000337918	6.79E-05	1994
4	A. nigriculus	Perm	1	53.99940527	6.75	6982.019514	0.609108218	0.308242767	0.000520409	0.000211383	2003
4	A. nigriculus	Perm	9	60.86527729	24.5	25342.1449	2.632144958	2.09619798	0.002495671	0.001597105	1991
4	A. nigriculus	Perm	1	60.77023393	0	0	0	0	0	0	2015
4	A. nigriculus	Perm	9	59.48515239	3	3103.119784	0.281090452	0.182083189	0.000310957	0.000102703	2003
4	A. nigriculus	Perm	1	51.36628348	0.75	775.779946	0.05697685	0.044921889	5.58E-05	2.00E-05	2006
4	A. nigriculus	Perm	5	57.23554922	0	0	0	0	0	0	2019
4	A. nigriculus	Perm	14	50.516406	2	2068.746523	0.143807964	0.092527763	0.00017697	0.000132096	1991
4	A. nigriculus	Perm	12	58.56911062	2.25	2327.339838	0.229207823	0.112337797	0.000183505	7.04E-05	2008
4	A. nigriculus	Perm	3	44.00488757	0	0	0	0	0	0	2012
4	A. nigriculus	Perm	1	59.04231955	13.5	13964.03903	1.002554535	1.236369718	0.001374399	0.000867917	2010
4	A. nigriculus	Perm	1	62.29184134	0	0	0	0	0	0	2019
4	A. nigriculus	Perm	1	71.2880942	2.333333333	2413.53761	0.278747241	0.152641995	0.000328166	2.13E-05	1994
4	A. nigriculus	Perm	5	60.29258595	3	3103.119784	0.24121552	0.152992687	0.000303148	0.000162327	2010
4	A. nigriculus	Perm	1	68.23232394	0	0	0	0	0	0	2013
4	A. nigriculus	Perm	5	62.76224888	31.5	32582.75773	2.856750399	2.549237041	0.003581323	0.00194461	2018
4	A. nigriculus	Perm	1	60.15716299	0	0	0	0	0	0	2002
4	A. nigriculus	Perm	5	48.2065153	3	3103.119784	0.209270323	0.092645849	0.000228821	4.11E-05	2004
4	A. nigriculus	Perm	1	65.09598939	2.25	2327.339838	0.22274323	0.103128328	0.000227107	1.95E-05	2009
4	A. nigriculus	Perm	5	46.02017997	20.25	20946.05854	1.085760027	1.410903928	0.001683205	0.000696282	1998
4	A. nigriculus	Perm	12	61.25885264	0	0	0	0	0	0	2018
4	A. nigriculus	Perm	3	61.08949429	0	0	0	0	0	0	1999
4	A. nigriculus	Perm	12	70.34674209	0.75	775.779946	0.061514035	0.055909372	9.48E-05	6.10E-05	2009
4	A. nigriculus	Perm	12	39.04156005	0	0	0	0	0	0	2005
4	A. nigriculus	Perm	1	66.82979097	6	6206.239568	0.656744618	0.503962107	0.000620226	0.000230394	2007
4	A. nigriculus	Perm	12	47.53387365	1.5	1551.559892	0.126279651	0.035329985	0.000109382	3.38E-05	2016
4	A. nigriculus	Perm	12	56.12344392	0	0	0	0	0	0	1994
4	A. nigriculus	Perm	5	65.4083579	0	0	0	0	0	0	2012
4	A. nigriculus	Perm	12	57.17182569	0	0	0	0	0	0	2004
4	A. nigriculus	Perm	1	55.02918916	40	41374.93046	4.024605652	2.502222213	0.003952855	0.001679528	1989
4	A. nigriculus	Perm	1	59.08527051	46.66666667	48270.7522	4.214226454	2.531431158	0.003957755	0.001501712	1990
4	A. nigriculus	Perm	3	64.64385308	12	12412.47914	1.598465621	0.797141099	0.001252713	0.000398082	2006
4	A. nigriculus	Perm	9	61.3778864	2.25	2327.339838	0.206955891	0.161321531	0.000243973	0.000148258	2009
4	A. nigriculus	Perm	1	55.37155166	7.5	7757.79946	0.418441569	0.60130496	0.000697884	0.000414796	1998
4	A. nigriculus	Perm	5	58.26310935	0	0	0	0	0	0	2017
4	A. nigriculus	Perm	12	60.98811872	8	8274.986091	0.671058716	0.436990108	0.000664438	0.000288754	1989
4	A. nigriculus	Perm	12	62.23056356	0.75	775.779946	0.065199104	0.048764857	7.74E-05	4.46E-05	2006
4	A. nigriculus	Perm	3	56.39578904	0.75	775.779946	0.049700288	0.036627521	9.20E-05	1.34E-05	2018
4	A. nigriculus	Perm	1	58.31088234	15	15515.59892	1.540385462	0.485945443	0.001310379	0.000705581	2014
4	A. nigriculus	Perm	1	47.44355407	3.75	3878.89973	0.228614571	0.211147997	0.000368209	7.29E-05	2008
4	A. nigriculus	Perm	9	58.62543538	13.5	13964.03903	1.119890884	0.824360615	0.001471972	0.000631044	2006
4	A. nigriculus	Perm	5	55.37642879	2.25	2327.339838	0.207616523	0.159020755	0.000171566	4.37E-05	2008
4	A. nigriculus	Perm	9	50.63015726	0	0	0	0	0	0	2002
4	A. nigriculus	Perm	3	65.90900551	0.75	775.779946	0.061096093	0.045443618	9.78E-05	3.51E-05	2002
4	A. nigriculus	Perm	9	69.84529649	9	9309.359352	0.975234691	0.60600114	0.001179882	0.000587475	2015
4	A. nigriculus	Perm	3	48.26296701	9	9309.359352	0.50564952	0.47626454	0.000717824	0.000479578	2019
4	A. nigriculus	Perm	1	73.78910532	13	13446.8524	1.083145126	1.360288517	0.001863826	0.000573206	1991
4	A. nigriculus	Perm	1	68.08715001	6.75	6982.019514	0.680103067	0.470664091	0.000829664	0.00056817	2018
4	A. nigriculus	Perm	5	54.75737949	29.33333333	30341.61567	2.033262283	1.490487321	0.003422566	0.000510783	1990
4	A. nigriculus	Perm	3	51.69866214	0	0	0	0	0	0	2004
4	A. nigriculus	Perm	3	45.67258311	0	0	0	0	0	0	2017
4	A. nigriculus	Perm	12	46.00065237	0	0	0	0	0	0	2002
4	A. nigriculus	Perm	12	51.59877256	2.25	2327.339838	0.167419759	0.169288994	0.000178407	4.08E-05	2017
4	A. nigriculus	Perm	1	56.63442915	8.25	8533.579406	0.597503538	0.493633896	0.000750686	0.000387746	2011
4	A. nigriculus	Perm	12	61.40745743	0	0	0	0	0	0	2007
4	A. nigriculus	Perm	12	72.85591276	1.5	1551.559892	0.126918072	0.121929722	0.000123334	8.55E-05	2010
4	A. nigriculus	Perm	12	57.25551661	1.5	1551.559892	0.108772656	0.08529613	0.000151996	4.33E-05	2019
4	A. nigriculus	Perm	5	53.80507623	10.5	10860.91924	0.825443255	0.366669657	0.001134146	0.000304352	2003
4	A. nigriculus	Perm	9	49.17829607	10.5	10860.91924	0.798137835	0.442217782	0.000831613	0.000274409	2007
4	A. nigriculus	Perm	9	48.42050711	0	0	0	0	0	0	2013
4	A. nigriculus	Perm	5	49.62460069	4.5	4654.679676	0.243327478	0.201579557	0.000392358	0.000109347	2006
4	A. nigriculus	Perm	12	55.89637736	28	28962.45132	2.262172141	1.075005415	0.002777376	0.000684062	1990
4	A. nigriculus	Perm	1	63.22387038	0	0	0	0	0	0	1999
4	A. nigriculus	Perm	3	50.60976513	1.5	1551.559892	0.100539381	0.095723646	0.000120331	7.73E-05	2013
4	A. nigriculus	Perm	1	61.90489312	1	1034.373261	0.076122904	0.015432504	9.94E-05	2.22E-05	2004
4	A. nigriculus	Perm	12	55.98230677	3	3103.119784	0.212235681	0.252540467	0.000237205	0.000165016	1998
4	A. nigriculus	Perm	1	45.62415034	0	0	0	0	0	0	2017
4	A. nigriculus	Perm	18	49.62121265	36	37237.43741	3.436014467	2.511251339	0.003132444	0.001464271	1991
4	A. nigriculus	Perm	5	64.62296409	3	3103.119784	0.267629675	0.160523857	0.000384716	4.12E-05	2014
4	A. nigriculus	Perm	3	49.76172946	10.5	10860.91924	0.83531197	0.29722237	0.000897288	0.000418159	2008
4	A. nigriculus	Perm	12	39.81655614	1.75	1810.153207	0.073193611	0.060363667	0.000104631	6.66E-05	1999
4	A. nigriculus	Perm	3	52.72531396	0	0	0	0	0	0	1994
4	A. nigriculus	Perm	9	52.48091064	0	0	0	0	0	0	2004
4	A. nigriculus	Perm	12	70.19124627	3	3103.119784	0.305386222	0.148699464	0.000406413	0.000237732	2014
4	A. nigriculus	Perm	1	59.06316386	1.5	1551.559892	0.161284652	0.12145119	0.000150107	1.22E-05	2005
4	A. nigriculus	Perm	3	67.84720446	6	6206.239568	0.599827119	0.65429197	0.00078749	0.000300514	2003
4	A. nigriculus	Perm	5	51.12776911	45	46546.79676	3.836431421	3.162816634	0.003410651	0.003090643	1989
4	A. nigriculus	Perm	9	52.17147154	0	0	0	0	0	0	1999
4	A. nigriculus	Perm	5	59.44083037	0	0	0	0	0	0	1999
4	A. nigriculus	Perm	9	57.67186605	6.75	6982.019514	0.492199473	0.332821621	0.000583338	0.000368503	2016
4	A. nigriculus	Perm	3	49.02494991	24	24824.95827	1.934212655	1.440102789	0.001842195	0.001288616	2007
4	A. nigriculus	Perm	5	52.93444892	19.5	20170.2786	1.519194842	1.109297746	0.001809447	0.000640278	2016
4	A. nigriculus	Perm	12	55.84922453	0	0	0	0	0	0	2012
4	A. nigriculus	Perm	12	55.96441619	0	0	0	0	0	0	2013
4	A. nigriculus	Perm	3	44.98820752	9	9309.359352	0.568951627	0.460873834	0.0005634	0.000211423	2014
4	A. nigriculus	Perm	12	61.22897174	4	4137.493046	0.279304454	0.173664176	0.000325065	0.000216682	1991
4	A. nigriculus	Perm	12	68.94227272	0.75	775.779946	0.042042271	0.053906322	0.000100999	2.62E-05	2003
4	A. nigriculus	Perm	9	46.27525253	0	0	0	0	0	0	2012
4	A. nigriculus	Perm	5	47.80759725	0	0	0	0	0	0	2009
4	A. nigriculus	Perm	3	55.95349047	0.75	775.779946	0.047887361	0.018207533	5.68E-05	5.21E-05	2011
4	A. nigriculus	Perm	9	58.97196093	0	0	0	0	0	0	2019
4	A. nigriculus	Perm	3	62.77588238	0.75	775.779946	0.048884502	0.037457844	7.31E-05	4.07E-05	2009
4	A. nigriculus	Perm	12	62.48309761	17.25	17842.93876	1.332232283	1.433992568	0.002050615	0.000570242	2015
4	A. nigriculus	Perm	12	37.76241343	3	3103.119784	0.125503184	0.095153592	0.000169517	4.12E-05	2011
4	A. nigriculus	Perm	3	66.22528558	4	4137.493046	0.39484374	0.311238121	0.000417706	0.000255713	1989
4	A. nigriculus	Perm	5	63.60155053	0	0	0	0	0	0	2002
4	A. nigriculus	Perm	5	61.91531058	0.75	775.779946	0.054510466	0.039706523	8.60E-05	1.13E-05	2007
4	A. nigriculus	Perm	9	48.62241073	18	18618.7187	1.48840215	0.893288765	0.001685286	0.000904797	2005
4	A. nigriculus	Perm	3	61.286522	0.75	775.779946	0.064011512	0.058350842	7.16E-05	3.35E-05	2015
4	A. nigriculus	Perm	5	64.50580553	9	9309.359352	0.683661259	0.533911137	0.001143233	0.000220196	1991
4	A. nigriculus	Perm	5	50.09471126	40.5	41892.11709	2.777848986	1.97760712	0.003182768	0	2015
4	A. nigriculus	Perm	9	59.69592689	1	1034.373261	0.081135561	0.075337399	9.98E-05	0	1989
4	A. nigriculus	Perm	1	55.55563614	60	62062.39568	5.372499457	1.765155886	0.006069197	0.002117094	2016
4	A. nigriculus	Perm	9	50.28474844	22.5	23273.39838	1.457322564	0.974340105	0.001820952	0.000764026	2018
4	A. nigriculus	Perm	5	55.91225234	1	1034.373261	0.089849022	0.083500502	8.85E-05	2.30E-05	1994
4	A. nigriculus	Perm	3	66.26551978	2.25	2327.339838	0.172030267	0.287813759	0.000266274	0.000146481	2010
4	A. nigriculus	Perm	3	48.03222253	18	18618.7187	1.137128693	1.341907287	0.001276942	0.000445687	1991
4	A. nigriculus	Perm	9	53.62467902	14.25	14739.81897	0.938765968	0.834895042	0.00136931	0.000608506	2008
4	A. nigriculus	Perm	3	59.29030221	8.25	8533.579406	0.541093553	0.453811981	0.000911366	0.000455907	2005
4	A. nigriculus	Perm	9	53.73754626	2.25	2327.339838	0.199712677	0.130774704	0.000213618	9.39E-05	2017
4	A. nigriculus	Perm	5	54.79565603	0	0	0	0	0	0	2013
4	A. nigriculus	Perm	9	75.62600452	29.25	30255.4179	2.745699763	3.558398994	0.003465601	0.00100829	2010
4	A. nigriculus	Perm	5	59.04095472	1.5	1551.559892	0.117538385	0.05832524	0.000168821	7.64E-05	2005
4	A. nigriculus	Perm	9	50.1063591	30	31031.19784	1.930067512	1.849889416	0.001637388	0.001314679	1990
4	A. nigriculus	Perm	3	43.81414177	13.33333333	13791.64349	1.00848037	0.833438783	0.000975176	0.000565442	1990
4	G. lorretae	Perm	5	85.40220054	0	0	0	0	0	0	2010
4	G. lorretae	Perm	5	83.1247616	0.75	4999.306421	1.479909087	0.8322962	0.000615996	0.000162846	2009
4	G. lorretae	Perm	5	72.4275486	0	0	0	0	0	0	2012
4	G. lorretae	Perm	5	74.53129179	0	0	0	0	0	0	2017
4	G. lorretae	Perm	3	74.62923595	0	0	0	0	0	0	2007
4	G. lorretae	Perm	3	70.95960924	0	0	0	0	0	0	2011
4	G. lorretae	Perm	1	76.56377863	54.75	364949.3687	104.2130001	22.06344596	0.040123855	0.018241818	2008
4	G. lorretae	Perm	12	78.57271856	0	0	0	0	0	0	2012
4	G. lorretae	Perm	9	75.34301123	0	0	0	0	0	0	2019
4	G. lorretae	Perm	1	83.46528786	0	0	0	0	0	0	2012
4	G. lorretae	Perm	12	78.81839036	0.75	4999.306421	1.34992129	0.325103289	0.000590481	0.000112187	2018
4	G. lorretae	Perm	12	82.95012851	0	0	0	0	0	0	2011
4	G. lorretae	Perm	12	79.77582264	0	0	0	0	0	0	2014
4	G. lorretae	Perm	12	73.76720077	0	0	0	0	0	0	2017
4	G. lorretae	Perm	12	76.17883233	15.75	104985.4348	27.2833559	11.58242236	0.012738548	0.0032095	2007
4	G. lorretae	Perm	1	80.58660003	2.25	14997.91926	4.413531173	1.845251803	0.001678055	0.000685999	2017
4	G. lorretae	Perm	1	74.8796367	3.75	24996.5321	7.115557488	3.397651236	0.002819636	0.001367167	2019
4	G. lorretae	Perm	5	76.39140782	0	0	0	0	0	0	2019
4	G. lorretae	Perm	1	87.3113278	6.75	44993.75779	13.13067133	5.169105851	0.005483839	0.002382394	2014
4	G. lorretae	Perm	5	90.12341443	3	19997.22568	5.921673609	2.878238783	0.002707897	0.001533513	2016
4	G. lorretae	Perm	5	78.847662	3	19997.22568	5.8468182	2.50711444	0.002346863	0.000936049	2014
4	G. lorretae	Perm	5	75.42568615	3.75	24996.5321	7.109003073	2.130477182	0.00252246	0.00149621	2015
4	G. lorretae	Perm	1	79.37634649	5.25	34995.14494	9.273186318	2.951674615	0.003510034	0.001546289	2016
4	G. lorretae	Perm	12	79.05074317	0	0	0	0	0	0	2006
4	G. lorretae	Perm	3	77.50851589	0	0	0	0	0	0	2010
4	G. lorretae	Perm	1	82.61099135	0.75	4999.306421	1.43949208	0.621484458	0.000585647	0.00036267	2010
4	G. lorretae	Perm	3	79.06943288	0	0	0	0	0	0	2012
4	G. lorretae	Perm	3	79.33284653	0.75	4999.306421	1.447362852	0.463435247	0.000564311	0.000365905	2008
4	G. lorretae	Perm	5	83.90296596	8.25	54992.37063	15.19732911	6.952917991	0.006981278	0.003569729	2013
4	G. lorretae	Perm	12	82.78982544	0.75	4999.306421	1.473813553	0.448122922	0.000682195	0.000236634	2009
4	G. lorretae	Perm	1	72.50929819	5.25	34995.14494	8.687617497	4.214985777	0.003538263	0.001549962	2015
4	G. lorretae	Perm	12	84.11991028	0	0	0	0	0	0	2019
4	G. lorretae	Perm	3	77.67512932	0	0	0	0	0	0	2013
4	G. lorretae	Perm	9	80.15850147	4.5	29995.83852	8.081127563	3.034581695	0.003586279	0.001159942	2007
4	G. lorretae	Perm	3	79.87901851	1.5	9998.612841	2.617718212	0.922991979	0.001170812	0.000575271	2009
4	G. lorretae	Perm	3	89.14195606	0.75	4999.306421	1.706927938	0.609197923	0.000628195	0.000268992	2017
4	G. lorretae	Perm	9	76.26305511	0	0	0	0	0	0	2017
4	G. lorretae	Perm	9	74.15627792	0	0	0	0	0	0	2012
4	G. lorretae	Perm	9	70.0170151	1.5	9998.612841	2.34260118	0.857146128	0.001029807	0.0002704	2015
4	G. lorretae	Perm	1	78.19167422	0	0	0	0	0	0	2007
4	G. lorretae	Perm	9	73.74450295	0	0	0	0	0	0	2009
4	G. lorretae	Perm	3	80.12837778	0.75	4999.306421	1.439459173	0.643120528	0.000602505	0.000339717	2014
4	G. lorretae	Perm	9	78.51973806	0	0	0	0	0	0	2010
4	G. lorretae	Perm	5	76.21172485	0	0	0	0	0	0	2007
4	G. lorretae	Perm	5	77.52782699	0	0	0	0	0	0	2018
4	G. lorretae	Perm	3	78.83196993	0	0	0	0	0	0	2019
4	G. lorretae	Perm	9	78.0856076	3	19997.22568	5.73450222	1.508015659	0.002489299	0.00092589	2006
4	G. lorretae	Perm	1	76.08752221	1.5	9998.612841	2.940045645	1.070643384	0.001117243	0.000450148	2009
4	G. lorretae	Perm	12	75.88491838	5.25	34995.14494	9.80946131	4.35648307	0.003960787	0.001590793	2016
4	G. lorretae	Perm	12	72.55227394	3.75	24996.5321	6.457522902	3.316624608	0.002757334	0.001447782	2015
4	G. lorretae	Perm	3	74.26716177	0	0	0	0	0	0	2018
4	G. lorretae	Perm	12	77.5530724	1.5	9998.612841	2.692714176	0.808558469	0.001154689	0.000414501	2008
4	G. lorretae	Perm	9	76.92365854	21.75	144979.8862	40.66891347	18.56775165	0.016184114	0.015082413	2008
4	G. lorretae	Perm	3	73.35034291	0	0	0	0	0	0	2015
4	G. lorretae	Perm	9	83.58264885	0	0	0	0	0	0	2018
4	G. lorretae	Perm	9	81.66547414	0.75	4999.306421	1.437631432	0.442861587	0.000572687	0.000265382	2016
4	G. lorretae	Perm	1	79.9146038	0	0	0	0	0	0	2018
4	G. lorretae	Perm	9	78.89985419	0	0	0	0	0	0	2013
4	G. lorretae	Perm	5	85.0304898	12	79988.90273	25.04640098	8.131064715	0.009566708	0.004819609	2008
4	G. lorretae	Perm	12	87.6996093	0.75	4999.306421	1.450047611	0.839647523	0.000657355	0	2010
4	G. lorretae	Perm	12	75.82956213	0	0	0	0	0	0	2013
4	G. lorretae	Perm	1	79.65621141	0	0	0	0	0	0	2013
4	G. lorretae	Perm	1	80.37499001	2.25	14997.91926	4.283370299	1.215827199	0.001827524	0.001177437	2011
4	L. externus	Perm	5	89.10407214	49.5	121616.9292	44.00296924	20.62045924	0.015061458	0.003432505	2010
4	L. externus	Perm	5	83.76419122	1.5	3685.361492	1.169833573	0.434926473	0.00051661	0.000355846	1991
4	L. externus	Perm	1	87.32198597	33	81077.95282	38.0071216	13.30619692	0.011210234	0.015867352	2018
4	L. externus	Perm	12	87.48538824	3	7370.722984	2.167713861	1.005626224	0.001021935	0.000225657	2019
4	L. externus	Perm	1	81.94395453	16.5	40538.97641	14.10672164	5.333585734	0.005763959	0	2001
4	L. externus	Perm	1	94.89888691	152.25	374064.1914	117.1661352	88.19775215	0.03721924	0.00096159	2016
4	L. externus	Perm	1	83.33535653	332.25	816307.5705	272.0546448	169.0673414	0.094469754	0.025741612	2011
4	L. externus	Perm	1	82.10065511	498.75	1225382.696	442.7592547	193.0035623	0.186290936	0.173306176	2009
4	L. externus	Perm	3	88.70844423	10	24569.07661	9.68641476	2.694378404	0.004262079	0.003292421	1989
4	L. externus	Perm	3	76.68983014	42	103190.1218	26.94492176	14.57329772	0.013431249	0.002293197	2009
4	L. externus	Perm	3	84.46580206	8.5	20883.71512	6.360550047	2.691308995	0.001416522	0	1999
4	L. externus	Perm	1	83.58740247	43.5	106875.4833	41.4291442	17.50565158	0.014416294	0	2007
4	L. externus	Perm	12	79.77315912	24	58965.78387	23.51974134	6.810754435	0.005298456	0.009095243	2013
4	L. externus	Perm	12	74.8110664	220.5	541748.1393	178.7827941	109.7243547	0.060708922	0.040836042	2016
4	L. externus	Perm	1	85.40607827	244.5	600713.9232	183.4086854	93.81555197	0.082449454	0.021733411	2019
4	L. externus	Perm	9	87.57067916	1.25	3071.134577	1.113029625	0.583906062	0.000468855	0	1999
4	L. externus	Perm	3	85.36166886	9.75	23954.8497	6.10563696	4.578901898	0.002206094	0.001915879	2012
4	L. externus	Perm	1	85.45244723	90	221121.6895	63.51854265	20.3756908	0.029746121	0.013270254	2015
4	L. externus	Perm	12	84.33380112	5.25	12898.76522	4.188451591	1.755513788	0.001819575	0	2012
4	L. externus	Perm	12	80.59265497	18	44224.3379	13.23478256	3.273486377	0.003948898	0.007141065	2018
4	L. externus	Perm	3	82.08879909	31.5	77392.59133	26.3907472	13.97128248	0.009919844	0.008784154	2003
4	L. externus	Perm	1	83.98814921	60.75	149257.1404	44.79186578	21.91770094	0.019960946	0.019354528	2013
4	L. externus	Perm	12	83.6440981	169.5	416445.8486	131.4639678	87.49038597	0.059494294	0.030938245	2011
4	L. externus	Perm	5	92.40884333	104.25	256132.6237	104.9637525	10.2129064	0.032885097	0	2014
4	L. externus	Perm	1	82.97567631	0	0	0	0	0	0	1991
4	L. externus	Perm	5	87.28226918	29.5	72478.77601	24.71070222	10.31683459	0.003735253	0.001066809	1999
4	L. externus	Perm	3	78.3314362	107.25	263503.3467	96.23371397	55.30161087	0.022490518	0.030068159	2008
4	L. externus	Perm	5	85.17810319	27	66336.50686	20.90093352	12.88292715	0.006532802	0.007605926	2015
4	L. externus	Perm	1	84.02454673	42	103190.1218	46.80818555	9.137951948	0.012994649	0.010400761	2006
4	L. externus	Perm	5	91.95002239	1.333333333	3275.876882	0.95101673	0.623872025	0.00039777	0.000173224	1994
4	L. externus	Perm	1	78.57399238	42	103190.1218	29.5807489	8.646264798	0.020183254	0.017752677	2002
4	L. externus	Perm	3	78.81108416	5.25	12898.76522	4.082432242	2.468136336	0.001471188	0.001741502	2015
4	L. externus	Perm	3	84.24919116	0	0	0	0	0	0	2001
4	L. externus	Perm	12	84.77720054	0	0	0	0	0	0	1994
4	L. externus	Perm	5	80.90088023	2.25	5528.042238	1.946363211	0.707677499	0.00078216	0.000365559	2002
4	L. externus	Perm	12	79.46645466	47.25	116088.887	37.22091054	15.93772681	0.014317996	0.009604768	2008
4	L. externus	Perm	9	87.30298906	9	22112.16895	8.568978585	1.866208574	0.002075414	0.001195807	2016
4	L. externus	Perm	3	76.60171811	13.5	33168.25343	8.106350698	7.872461049	0.003993375	0.001308238	2007
4	L. externus	Perm	1	85.3789304	424.5	1042957.302	347.4371065	110.0897942	0.140215905	0.064132967	2008
4	L. externus	Perm	1	86.18360034	34.4	84517.62355	26.72040729	13.87002717	0.008797478	0.012433898	1990
4	L. externus	Perm	1	85.26740069	170.25	418288.5293	180.3761282	67.22836858	0.042302234	0.024846006	2003
4	L. externus	Perm	3	84.89805198	85.5	210065.605	62.77473762	20.94696251	0.016137897	0.024218138	2013
4	L. externus	Perm	5	82.63368828	56	137586.829	47.0307591	9.46069522	0.019601363	0.015117135	2017
4	L. externus	Perm	5	82.47344272	89.25	219279.0088	73.63466733	35.31424806	0.04561215	0.002665706	2009
4	L. externus	Perm	18	82.30940866	2.5	6142.269153	1.958151391	0.644706028	0.000596564	0.000276382	1991
4	L. externus	Perm	3	87.77224107	66.75	163998.5864	52.68972362	15.8077061	0.023208717	0.026655373	2011
4	L. externus	Perm	3	88.80536451	0	0	0	0	0	0	1991
4	L. externus	Perm	5	87.57335477	88.5	217436.328	86.62941066	41.54013472	0.022827941	0.003992026	2018
4	L. externus	Perm	14	78.38288087	0	0	0	0	0	0	1991
4	L. externus	Perm	3	81.3393186	22.5	55280.42238	17.83376183	7.654679014	0.007153517	0.004569875	1998
4	L. externus	Perm	9	87.94990768	67.5	165841.2671	57.82964042	32.20313907	0.026853046	0.023474102	2005
4	L. externus	Perm	3	73.18149759	22.5	55280.42238	10.8126566	5.483395389	0.005269465	0.009828317	2005
4	L. externus	Perm	9	87.84154142	27.75	68179.1876	20.68425851	4.023508105	0.012537073	0.003437079	2010
4	L. externus	Perm	3	85.01817334	24	58965.78387	20.95610983	9.926344218	0.004589706	0.004364066	2018
4	L. externus	Perm	3	78.16868081	0.75	1842.680746	0.574648392	0.191070147	0.00020668	0.000140334	2019
4	L. externus	Perm	12	85.7318571	24	58965.78387	16.01606728	8.33560195	0.00464548	0.001606615	2014
4	L. externus	Perm	12	88.20126533	31.42857143	77217.09793	28.92862805	7.891406656	0.011869353	0.002333972	1989
4	L. externus	Perm	9	95.90364969	3.75	9213.40373	4.024615501	1.671579405	0.001060913	0.000269142	2002
4	L. externus	Perm	5	88.09048711	60	147414.4597	47.0235462	29.77147619	0.013242607	0.000974401	2019
4	L. externus	Perm	1	80.47318451	169	415217.3948	130.5325301	61.96249783	0.052450443	0.078332634	2004
4	L. externus	Perm	1	89.548207	70.5	173211.9901	75.90582103	26.13836851	0.01488057	0.017261055	2017
4	L. externus	Perm	5	82.75632672	33	81077.95282	29.93282314	11.16518706	0.012054991	0.007043261	2006
4	L. externus	Perm	5	84.67466307	489	1201427.846	342.6322051	226.2613378	0.12809366	0.073897257	2004
4	L. externus	Perm	5	86.50377933	318.75	783139.317	273.0285589	114.0703553	0.121324284	0.079040833	2008
4	L. externus	Perm	12	88.85419173	111.75	274559.4312	112.6422075	54.78065307	0.025669257	0	2009
4	L. externus	Perm	5	85.5120232	161.25	396176.3604	151.6318	92.63063945	0.044905033	0.031564132	2013
4	L. externus	Perm	9	82.48216825	26	63879.59919	26.58853331	10.99271633	0.007557459	0.012554033	1990
4	L. externus	Perm	5	87.3526195	0	0	0	0	0	0	2001
4	L. externus	Perm	9	77.42150624	17.25	42381.65716	14.08482391	8.510834869	0.005523371	0.003089226	2018
4	L. externus	Perm	1	80.02994001	62.25	152942.5019	49.68670612	23.43841373	0.016884444	0.009341943	2005
4	L. externus	Perm	3	78.81252494	9	22112.16895	6.247224383	1.717500826	0.002777267	0.000502729	2002
4	L. externus	Perm	1	87.03942858	75	184268.0746	73.30185514	30.70198039	0.015619025	0.016821471	2010
4	L. externus	Perm	1	72.04546898	52	127759.1984	31.50598322	13.51030651	0.01019702	0.006876799	1989
4	L. externus	Perm	5	86.50932759	51	125302.2907	42.61119895	13.52867042	0.012881273	0.015145908	2005
4	L. externus	Perm	12	83.80578018	28.5	70021.86835	23.81519971	13.39305339	0.00831278	0	2004
4	L. externus	Perm	12	92.28908743	0	0	0	0	0	0	1991
4	L. externus	Perm	12	90.28610446	11.25	27640.21119	10.92520132	4.167043075	0.002851657	0.000524557	1998
4	L. externus	Perm	5	91.28865928	14.66666667	36034.6457	15.98367057	5.42054769	0.003191987	0.007451162	1989
4	L. externus	Perm	12	89.92320055	46.5	114246.2063	46.21951107	11.58964804	0.01061452	0.017246831	2006
4	L. externus	Perm	1	87.23991179	52.25	128373.4253	41.18925656	19.55372207	0.014998893	0.009387169	1999
[truncated: 394,907 more rows]
