# Supplementary material for: Consequences of climate-induced range expansions on multiple ecosystem functions
Source: Commun Biol. 2023 Apr 10;6:390. doi: 10.1038/s42003-023-04673-w (PMC10085988; doi:10.1038/s42003-023-04673-w)
Supplement: Supplementary file 4 — Supplementary Data 1 [file 42003_2023_4673_MOESM4_ESM.zip › PredictedFunctions1000iterations_METADATA.csv]

Variable	Description
Iteration.ID	Numeric code for simulation model iteration (1-1000)
Species	Species name
Hydroperiod	Hydroperiod classification of pond habitat (Permanent, Semipermanent, Temporary. Here, only Perm is used.)
Pond	Mexican Cut pond number
DevLength	Larval Development Length, in DAYS
Density	Larval Caddis abundance/density, Individuals per m2
Biomass.mg	Larval Caddis Biomass, mg per m2
CPOM.mg.m2.d	Species' projected contribution to CPOM processing, in mg per m2 per day
FPOM.mg.m2.d	Species' projected contribution to FPOM processing, in mg per m2 per day
P.Sup.ug.m2.d	Species' projected contribution to PO4-P Supply, in ug per m2 per day
N.Sup.ug.m2.d	Species' projected contribution to NH4-N Supply, in ug per m2 per day
Date	YEAR
