# Supplementary material for: Consequences of climate-induced range expansions on multiple ecosystem functions
Source: Commun Biol. 2023 Apr 10;6:390. doi: 10.1038/s42003-023-04673-w (PMC10085988; doi:10.1038/s42003-023-04673-w)
Supplement: Supplementary file 4 — Supplementary Data 1 [file 42003_2023_4673_MOESM4_ESM.zip › READ ME.txt]

Note - this folder contains files needed to run pond simulation model (Ecosystem Processes over Wissinger long term surveys R script, FunctionalTraits.csv, PondParam.csv, WissingerSurveyCompiled.csv). However, I have appended _DATA to each of the CSV files to differentiate them from their _METADATA counterparts, which describe variables in the _DATA files. Thus, to run this code, you will need to remove the _DATA piece of each filename, or modify the code accordingly.
