# Supplementary material for: Consequences of climate-induced range expansions on multiple ecosystem functions
Source: Commun Biol. 2023 Apr 10;6:390. doi: 10.1038/s42003-023-04673-w (PMC10085988; doi:10.1038/s42003-023-04673-w)
Supplement: Supplementary file 4 — Supplementary Data 1 [file 42003_2023_4673_MOESM4_ESM.zip › wissingerSurveyCompiled_DATA.csv]

	Pond	Date	Species	PondCount	PondCountSD	Hydroperiod
1	1	1989	A. deflata	0	0	Perm
2	1	1989	A. nigriculus	40	4	Perm
3	1	1989	L. externus	52	0	Perm
4	1	2001	L. picturatus	2.25	2.25	Perm
5	1	2009	A. deflata	14.25	5.390964663	Perm
6	1	2009	A. nigriculus	2.25	2.25	Perm
7	1	2009	G. lorretae	1.5	0.866025404	Perm
8	1	2009	L. externus	498.75	196.6521358	Perm
9	1	2009	L. picturatus	12.75	10.84262422	Perm
10	1	2013	A. deflata	7.5	4.974937186	Perm
11	1	1991	A. deflata	3	2.049390153	Perm
12	1	1991	A. nigriculus	13	7.127411872	Perm
13	1	1991	L. externus	0	0	Perm
14	1	2013	L. picturatus	0	0	Perm
15	1	1990	A. deflata	8	4	Perm
16	1	1990	A. nigriculus	46.66666667	27.78328834	Perm
17	1	1990	L. externus	34.4	10.01687465	Perm
18	1	2016	A. deflata	6	2.121320344	Perm
19	1	2016	A. nigriculus	60	32.47306576	Perm
20	1	2006	A. deflata	4.5	1.936491673	Perm
21	1	2006	A. nigriculus	0.75	0.75	Perm
22	1	2006	L. externus	42	6.363961031	Perm
23	1	1998	A. deflata	17.25	1.280868846	Perm
24	1	1998	A. nigriculus	7.5	0.968245837	Perm
25	1	1998	L. externus	70.5	7.901740315	Perm
26	1	1998	L. picturatus	4.5	0.968245837	Perm
27	1	2002	L. picturatus	0	0	Perm
28	1	2019	L. externus	244.5	97.55383129	Perm
29	1	2008	A. deflata	9	3.872983346	Perm
30	1	2008	A. nigriculus	3.75	2.839454173	Perm
31	1	2015	L. externus	90	34.09545424	Perm
32	1	2015	L. picturatus	0	0	Perm
33	1	2011	A. deflata	48	9	Perm
34	1	2011	A. nigriculus	8.25	8.25	Perm
35	1	1999	A. deflata	1	0.707106781	Perm
36	1	2005	A. deflata	3	3	Perm
37	1	2005	A. nigriculus	1.5	0.866025404	Perm
38	1	2005	H. occidentalis	0	0	Perm
39	1	2005	L. externus	62.25	17.89029066	Perm
40	1	2005	L. picturatus	6	5.049752469	Perm
41	1	2013	L. externus	60.75	18.9093231	Perm
42	1	2017	L. picturatus	0	0	Perm
43	1	2017	N. hostilis	9	NA	Perm
44	1	2008	G. lorretae	54.75	41.12253032	Perm
45	1	2008	L. externus	424.5	116.5858053	Perm
46	1	2003	L. picturatus	0	0	Perm
47	1	2016	G. lorretae	5.25	2.25	Perm
48	1	2011	G. lorretae	2.25	0.75	Perm
49	1	2011	L. externus	332.25	101.7303421	Perm
50	1	2011	L. picturatus	0	0	Perm
51	1	2017	A. deflata	0	0	Perm
52	1	2013	A. nigriculus	0	0	Perm
53	1	2013	G. lorretae	0	0	Perm
54	1	2017	L. externus	70.5	9.836157786	Perm
55	1	2018	A. nigriculus	6.75	2.25	Perm
56	1	2018	G. lorretae	0	0	Perm
57	1	2003	H. occidentalis	0	0	Perm
58	1	2003	L. externus	170.25	104.0195294	Perm
59	1	2018	L. picturatus	3	2.121320344	Perm
60	1	2018	N. hostilis	28.5	7.794228634	Perm
61	1	2016	L. externus	152.25	34.34475943	Perm
62	1	1994	A. deflata	0	0	Perm
63	1	1994	A. nigriculus	2.333333333	0.954521404	Perm
64	1	2012	A. nigriculus	0	0	Perm
65	1	2017	A. nigriculus	0	0	Perm
66	1	2017	G. lorretae	2.25	0.75	Perm
67	1	2012	L. picturatus	0	0	Perm
68	1	2010	G. lorretae	0.75	0.75	Perm
69	1	2010	H. occidentalis	0	0	Perm
70	1	2001	A. deflata	18.75	1.887458609	Perm
71	1	2001	L. externus	16.5	4.5	Perm
72	1	2015	A. nigriculus	0	0	Perm
73	1	2015	G. lorretae	5.25	3.326033674	Perm
74	1	2008	L. picturatus	0	0	Perm
75	1	2014	A. deflata	12	5.196152423	Perm
76	1	2012	A. deflata	6	1.732050808	Perm
77	1	2007	A. nigriculus	6	4.242640687	Perm
78	1	2012	G. lorretae	0	0	Perm
79	1	2012	L. externus	34.5	8.874119675	Perm
80	1	2010	A. nigriculus	13.5	4.663689527	Perm
81	1	2019	Banksiola	0	0	Perm
82	1	2019	G. lorretae	3.75	3.75	Perm
83	1	2010	L. externus	75	37.04726711	Perm
84	1	2010	L. picturatus	3	2.121320344	Perm
85	1	2019	L. picturatus	0	0	Perm
86	1	2019	N. hostilis	4.5	0.866025404	Perm
87	1	2018	L. externus	33	10.74709263	Perm
88	1	2010	A. deflata	2.25	1.436140662	Perm
89	1	2007	A. deflata	15.75	4.479118217	Perm
90	1	2002	H. occidentalis	0	0	Perm
91	1	1994	L. externus	4	1.788854382	Perm
92	1	2004	L. externus	169	43.48562981	Perm
93	1	1999	L. picturatus	0	0	Perm
94	1	2015	A. deflata	0.75	0.75	Perm
95	1	2002	L. externus	42	21.10687092	Perm
96	1	1999	A. nigriculus	0	0	Perm
97	1	2004	L. picturatus	0.5	0.5	Perm
98	1	2002	A. nigriculus	0	0	Perm
99	1	2003	A. nigriculus	6.75	6.75	Perm
100	1	2004	A. nigriculus	1	0.632455532	Perm
101	1	1999	L. externus	52.25	15.23906712	Perm
102	1	2003	A. deflata	7.5	3.570714214	Perm
103	1	2004	A. deflata	6	1.549193338	Perm
104	1	2007	H. occidentalis	0	0	Perm
105	1	2004	H. occidentalis	0	0	Perm
106	1	2002	A. deflata	18	4.415880433	Perm
107	1	2018	A. deflata	16.5	3.968626967	Perm
108	1	2016	L. picturatus	0	0	Perm
109	1	2014	A. nigriculus	15	3.872983346	Perm
110	1	2007	L. picturatus	0	0	Perm
111	1	2007	G. lorretae	0	0	Perm
112	1	2014	L. picturatus	0	0	Perm
113	1	2007	L. externus	43.5	14.20387271	Perm
114	1	2019	A. deflata	3.75	2.839454173	Perm
115	1	2016	N. hostilis	3	0	Perm
116	1	2006	L. picturatus	0.75	0.75	Perm
117	1	2014	G. lorretae	6.75	2.839454173	Perm
118	1	2019	A. nigriculus	0	0	Perm
119	1	2014	L. externus	665.25	121.4251313	Perm
120	10	2017	A. nigriculus	1.5	0.866025404	Semi
121	10	2015	L. picturatus	0	0	Semi
122	10	1989	A. deflata	0	0	Semi
123	10	2017	L. picturatus	0	0	Semi
124	10	1998	L. picturatus	0	0	Semi
125	10	2017	L. externus	22.5	1.936491673	Semi
126	10	1991	A. deflata	0	0	Semi
127	10	2015	L. externus	21	8.5732141	Semi
128	10	1989	A. nigriculus	28	0	Semi
129	10	2017	G. lorretae	2.25	0.75	Semi
130	10	2019	L. picturatus	0	0	Semi
131	10	2018	N. hostilis	0	0	Semi
132	10	2005	L. externus	67.5	10.85126721	Semi
133	10	2010	H. occidentalis	0	0	Semi
134	10	1998	L. externus	0	0	Semi
135	10	2002	L. externus	0	0	Semi
136	10	2009	L. picturatus	0	0	Semi
137	10	2007	A. deflata	0	0	Semi
138	10	2017	A. deflata	0.75	0.75	Semi
139	10	1994	L. externus	0.333333333	0.333333333	Semi
140	10	2007	L. picturatus	0	0	Semi
141	10	2015	G. lorretae	1.5	0.866025404	Semi
142	10	2018	G. lorretae	0	0	Semi
143	10	2005	L. picturatus	0	0	Semi
144	10	2010	G. lorretae	0	0	Semi
145	10	2005	A. deflata	0	0	Semi
146	10	1989	L. externus	11	3	Semi
147	10	2002	L. picturatus	0	0	Semi
148	10	2007	L. externus	12	5.61248608	Semi
149	10	2010	A. deflata	0	0	Semi
150	10	2010	A. nigriculus	97.5	27.61792896	Semi
151	10	2003	L. picturatus	0	0	Semi
152	10	2010	L. externus	3	1.224744871	Semi
153	10	1994	A. deflata	0	0	Semi
154	10	2018	L. picturatus	0	0	Semi
155	10	2005	A. nigriculus	24.75	1.887458609	Semi
156	10	2006	L. picturatus	0	0	Semi
157	10	2006	L. externus	71	26.96293753	Semi
158	10	1998	A. deflata	0	0	Semi
159	10	2015	A. nigriculus	30	1.224744871	Semi
160	10	2013	G. lorretae	0	0	Semi
161	10	2018	A. nigriculus	91.5	23.51063589	Semi
162	10	1999	A. nigriculus	0	0	Semi
163	10	2019	N. hostilis	0	0	Semi
164	10	2013	L. externus	36.75	19.61026517	Semi
165	10	1990	L. externus	52.5	24.12393595	Semi
166	10	2005	H. occidentalis	0	0	Semi
167	10	1994	A. nigriculus	4.666666667	4.27914841	Semi
168	10	2015	A. deflata	0	0	Semi
169	10	2006	G. lorretae	3	NA	Semi
170	10	2013	A. nigriculus	0	0	Semi
171	10	2002	H. occidentalis	0	0	Semi
172	10	2003	L. externus	24.75	11.11586704	Semi
173	10	2019	L. externus	26.25	6.75	Semi
174	10	1999	L. externus	4.5	0.866025404	Semi
175	10	2014	A. nigriculus	66.75	12.39203373	Semi
176	10	2003	H. occidentalis	0	0	Semi
177	10	2003	A. nigriculus	3	2.121320344	Semi
178	10	2018	L. externus	12	2.449489743	Semi
179	10	2013	L. picturatus	0	0	Semi
180	10	2008	A. deflata	0	0	Semi
181	10	2006	A. nigriculus	83.25	34.41020924	Semi
182	10	2013	A. deflata	0	0	Semi
183	10	2002	A. nigriculus	0	0	Semi
184	10	2012	L. picturatus	0	0	Semi
185	10	2018	A. deflata	0	0	Semi
186	10	2007	H. occidentalis	0	0	Semi
187	10	2014	L. externus	16.5	4.663689527	Semi
188	10	2007	G. lorretae	0.75	0.75	Semi
189	10	1999	A. deflata	0	0	Semi
190	10	2003	A. deflata	0	0	Semi
191	10	2002	A. deflata	0	0	Semi
192	10	1990	A. nigriculus	34.28571429	13.71428571	Semi
193	10	2009	G. lorretae	0	0	Semi
194	10	1991	A. nigriculus	21.125	8.246499587	Semi
195	10	2014	L. picturatus	0	0	Semi
196	10	2012	G. lorretae	0	0	Semi
197	10	2019	Banksiola	0	0	Semi
198	10	2009	L. externus	32.25	16.4943172	Semi
199	10	2008	G. lorretae	0.75	0.75	Semi
200	10	1999	L. picturatus	0	0	Semi
201	10	2009	A. nigriculus	22.5	2.872281323	Semi
202	10	2019	G. lorretae	0	0	Semi
203	10	2012	L. externus	5.25	3.54436172	Semi
204	10	1991	L. externus	2	2	Semi
205	10	2014	A. deflata	0	0	Semi
206	10	2004	L. externus	68.5	12.01041215	Semi
207	10	2019	A. nigriculus	21	8.396427812	Semi
208	10	2014	G. lorretae	0	0	Semi
209	10	2008	L. externus	31.5	17.68473918	Semi
210	10	2007	A. nigriculus	65.25	21.12019176	Semi
211	10	2016	L. externus	24.75	15.21717779	Semi
212	10	2010	L. picturatus	0	0	Semi
213	10	2016	A. nigriculus	79.5	30.55732318	Semi
214	10	2016	A. deflata	4.5	2.598076211	Semi
215	10	2012	A. nigriculus	0	0	Semi
216	10	2016	L. picturatus	0	0	Semi
217	10	2016	G. lorretae	0	0	Semi
218	10	2009	A. deflata	0	0	Semi
219	10	2008	A. nigriculus	54	7.937253933	Semi
220	10	2008	L. picturatus	0	0	Semi
221	10	2004	A. nigriculus	5.5	1.62788206	Semi
222	10	2004	H. occidentalis	0	0	Semi
223	10	2006	A. deflata	0.75	0.75	Semi
224	10	2004	L. picturatus	0	0	Semi
225	10	2004	A. deflata	0	0	Semi
226	10	2012	A. deflata	0	0	Semi
227	10	2019	A. deflata	0.75	0.75	Semi
228	11	2015	L. picturatus	0	0	Semi
229	11	2015	L. externus	188.25	18.98848335	Semi
230	11	1989	A. nigriculus	28	0	Semi
231	11	2015	A. deflata	0	0	Semi
232	11	2002	L. externus	4.5	0.866025404	Semi
233	11	2015	G. lorretae	3	1.224744871	Semi
234	11	1989	A. deflata	0	0	Semi
235	11	2018	G. lorretae	0	0	Semi
236	11	2006	L. picturatus	0	0	Semi
237	11	2002	L. picturatus	0	0	Semi
238	11	2006	L. externus	52.5	16.63580476	Semi
239	11	2002	A. nigriculus	0	0	Semi
240	11	1998	L. picturatus	0	0	Semi
241	11	2014	L. picturatus	0	0	Semi
242	11	2015	A. nigriculus	45	13.96424004	Semi
243	11	2019	L. externus	9.75	3.94493346	Semi
244	11	1999	L. picturatus	0	0	Semi
245	11	2017	A. deflata	0	0	Semi
246	11	2019	N. hostilis	0	0	Semi
247	11	2006	G. lorretae	0	0	Semi
248	11	2019	L. picturatus	0	0	Semi
249	11	2002	H. occidentalis	0	0	Semi
250	11	2003	H. occidentalis	0	0	Semi
251	11	2014	L. externus	19.5	8.261355821	Semi
252	11	2002	A. deflata	0	0	Semi
253	11	2014	G. lorretae	0	0	Semi
254	11	2018	A. nigriculus	14.25	2.25	Semi
255	11	2009	L. picturatus	0	0	Semi
256	11	2003	A. nigriculus	0.75	0.75	Semi
257	11	2012	G. lorretae	0	0	Semi
258	11	2016	L. picturatus	0	0	Semi
259	11	2016	L. externus	107.25	42.60941797	Semi
260	11	1990	A. nigriculus	48	38.15756806	Semi
261	11	2003	L. externus	12	5.338539126	Semi
262	11	1994	A. nigriculus	11.33333333	3.747591819	Semi
263	11	2018	A. deflata	0	0	Semi
264	11	2009	G. lorretae	0	0	Semi
265	11	2012	A. nigriculus	0	0	Semi
266	11	2009	A. nigriculus	12	4.415880433	Semi
267	11	2007	A. deflata	0	0	Semi
268	11	1999	L. externus	2.75	1.796988221	Semi
269	11	1999	A. nigriculus	0	0	Semi
270	11	2019	G. lorretae	0	0	Semi
271	11	1998	L. externus	2.25	0.718070331	Semi
272	11	1994	A. deflata	0	0	Semi
273	11	1994	L. externus	0	0	Semi
274	11	1990	L. externus	36	16.73320053	Semi
275	11	2006	A. nigriculus	53.25	6.968679932	Semi
276	11	2009	L. externus	31.5	10.42832681	Semi
277	11	2004	L. externus	58	19.09450183	Semi
278	11	2009	A. deflata	0	0	Semi
279	11	2008	L. picturatus	0	0	Semi
280	11	2004	L. picturatus	0	0	Semi
281	11	2008	L. externus	177.75	69.69621582	Semi
282	11	1999	A. deflata	0	0	Semi
283	11	2003	A. deflata	0	0	Semi
284	11	2003	L. picturatus	0	0	Semi
285	11	2012	L. externus	5.25	1.436140662	Semi
286	11	1998	A. deflata	0	0	Semi
287	11	2007	A. nigriculus	39.75	3.326033674	Semi
288	11	2014	A. nigriculus	45.75	6.860211367	Semi
289	11	1991	A. nigriculus	22.5	19.048622	Semi
290	11	1991	L. externus	0.875	0.875	Semi
291	11	2006	A. deflata	0	0	Semi
292	11	2005	L. externus	20.25	3.092329219	Semi
293	11	2019	Banksiola	0	0	Semi
294	11	2019	A. nigriculus	57.75	38.91095604	Semi
295	11	2017	G. lorretae	0	0	Semi
296	11	2013	A. deflata	0	0	Semi
297	11	2012	A. deflata	0	0	Semi
298	11	2005	A. deflata	0	0	Semi
299	11	2008	G. lorretae	0.75	0.75	Semi
300	11	2004	H. occidentalis	0	0	Semi
301	11	2017	L. picturatus	0	0	Semi
302	11	2005	L. picturatus	0	0	Semi
303	11	1989	L. externus	8	8	Semi
304	11	2007	L. picturatus	0	0	Semi
305	11	2012	L. picturatus	0	0	Semi
306	11	2016	G. lorretae	0	0	Semi
307	11	2008	A. nigriculus	69	12.9034879	Semi
308	11	1991	A. deflata	0	0	Semi
309	11	2004	A. nigriculus	6.5	2.617250466	Semi
310	11	2017	L. externus	40.5	16.45448267	Semi
311	11	2013	A. nigriculus	0	0	Semi
312	11	2019	A. deflata	0	0	Semi
313	11	2013	L. picturatus	0	0	Semi
314	11	2005	A. nigriculus	30.75	5.390964663	Semi
315	11	2014	A. deflata	0	0	Semi
316	11	2007	G. lorretae	0	0	Semi
317	11	2018	L. externus	14.25	3.326033674	Semi
318	11	2010	A. deflata	0	0	Semi
319	11	2005	H. occidentalis	0	0	Semi
320	11	2016	A. nigriculus	4.5	0.866025404	Semi
321	11	2016	A. deflata	0	0	Semi
322	11	2017	A. nigriculus	0	0	Semi
323	11	2010	A. nigriculus	114.75	39.82540019	Semi
324	11	2008	A. deflata	0	0	Semi
325	11	2010	L. picturatus	0	0	Semi
326	11	2010	L. externus	12.75	8.158584436	Semi
327	11	2018	N. hostilis	0	0	Semi
328	11	2013	G. lorretae	0	0	Semi
329	11	2004	A. deflata	0	0	Semi
330	11	2013	L. externus	16	5.291502622	Semi
331	11	2010	G. lorretae	0	0	Semi
332	11	2010	H. occidentalis	0	0	Semi
333	11	2018	L. picturatus	0	0	Semi
334	11	2007	L. externus	36	13.13392554	Semi
335	11	2007	H. occidentalis	0	0	Semi
336	12	2002	A. deflata	6	2.121320344	Perm
337	12	2009	A. deflata	14.25	4.13067791	Perm
338	12	2015	A. deflata	12.75	2.561737691	Perm
339	12	2009	A. nigriculus	0.75	0.75	Perm
340	12	2006	G. lorretae	0	0	Perm
341	12	2006	L. externus	46.5	37.5	Perm
342	12	2018	N. hostilis	45	11.55422001	Perm
343	12	2011	A. nigriculus	3	0	Perm
344	12	2014	G. lorretae	0	0	Perm
345	12	2006	A. deflata	6.75	3.94493346	Perm
346	12	2002	A. nigriculus	0	0	Perm
347	12	2019	Banksiola	0	0	Perm
348	12	2010	L. picturatus	0	0	Perm
349	12	2017	A. deflata	0.75	0.75	Perm
350	12	2006	A. nigriculus	0.75	0.75	Perm
351	12	2018	L. externus	18	6.819090848	Perm
352	12	1998	A. deflata	7.5	1.5612495	Perm
353	12	2002	L. externus	1.5	1.5	Perm
354	12	2018	L. picturatus	0	0	Perm
355	12	2009	G. lorretae	0.75	0.75	Perm
356	12	2005	A. deflata	12.75	5.390964663	Perm
357	12	2001	A. deflata	33.75	4.479118217	Perm
358	12	2014	A. nigriculus	3	3	Perm
359	12	2005	A. nigriculus	0	0	Perm
360	12	2014	A. deflata	9	6.363961031	Perm
361	12	2016	A. deflata	21.75	8.863548951	Perm
362	12	2008	A. deflata	6	2.121320344	Perm
363	12	2016	A. nigriculus	1.5	1.5	Perm
364	12	2018	G. lorretae	0.75	0.75	Perm
365	12	2013	L. picturatus	0	0	Perm
366	12	2014	L. externus	24	3.674234614	Perm
367	12	2002	H. occidentalis	0	0	Perm
368	12	2011	G. lorretae	0	0	Perm
369	12	2001	L. externus	18.75	8.518362519	Perm
370	12	2015	L. picturatus	0	0	Perm
371	12	1989	L. externus	31.42857143	7.377111136	Perm
372	12	2016	G. lorretae	5.25	2.561737691	Perm
373	12	2002	L. picturatus	0	0	Perm
374	12	1999	L. externus	2.25	0.946484724	Perm
375	12	2019	A. deflata	26.25	7.180703308	Perm
376	12	2007	L. externus	15.75	6.046693311	Perm
377	12	1991	L. externus	0	0	Perm
378	12	2010	H. occidentalis	0	0	Perm
379	12	2007	L. picturatus	0	0	Perm
380	12	2012	A. nigriculus	0	0	Perm
381	12	2010	L. externus	15	12.06233808	Perm
382	12	1999	A. deflata	4	1.414213562	Perm
383	12	2012	A. deflata	6	2.738612788	Perm
384	12	1991	A. nigriculus	4	2.645751311	Perm
385	12	1998	A. nigriculus	3	0.612372436	Perm
386	12	2009	L. externus	111.75	41.91732935	Perm
387	12	2013	L. externus	24	8.91627725	Perm
388	12	2015	L. externus	50.25	42.41535689	Perm
389	12	1989	A. nigriculus	8	0	Perm
390	12	2018	A. nigriculus	0	0	Perm
391	12	2017	A. nigriculus	2.25	2.25	Perm
392	12	2011	L. externus	169.5	93.14907407	Perm
393	12	1999	A. nigriculus	1.75	0.25	Perm
394	12	2011	A. deflata	11.25	4.13067791	Perm
395	12	2003	A. deflata	9	5.196152423	Perm
396	12	2009	L. picturatus	0	0	Perm
397	12	2006	L. picturatus	0	0	Perm
398	12	2001	L. picturatus	0	0	Perm
399	12	2010	A. deflata	3	2.121320344	Perm
400	12	2015	G. lorretae	3.75	1.436140662	Perm
401	12	2010	A. nigriculus	1.5	0.866025404	Perm
402	12	2007	H. occidentalis	0	0	Perm
403	12	1994	L. externus	0	0	Perm
404	12	2004	A. deflata	15.5	3.905124838	Perm
405	12	2004	A. nigriculus	0	0	Perm
406	12	2004	H. occidentalis	0	0	Perm
407	12	2010	G. lorretae	0.75	0.75	Perm
408	12	1990	A. deflata	13.33333333	3.527668415	Perm
409	12	2014	L. picturatus	0	0	Perm
410	12	2016	L. picturatus	0.75	0.75	Perm
411	12	2016	N. hostilis	1	1	Perm
412	12	2018	A. deflata	24	1.224744871	Perm
413	12	2003	L. picturatus	0	0	Perm
414	12	2013	G. lorretae	0	0	Perm
415	12	2017	G. lorretae	0	0	Perm
416	12	2004	L. externus	28.5	5.731491952	Perm
417	12	1994	A. deflata	0.666666667	0.421637021	Perm
418	12	1990	A. nigriculus	28	9.591663047	Perm
419	12	1998	L. externus	11.25	1.280868846	Perm
420	12	1991	A. deflata	3	3	Perm
421	12	2015	A. nigriculus	17.25	17.25	Perm
422	12	2013	A. nigriculus	0	0	Perm
423	12	1989	A. deflata	1.142857143	1.142857143	Perm
424	12	2008	A. nigriculus	2.25	1.436140662	Perm
425	12	2011	L. picturatus	0	0	Perm
426	12	2005	L. externus	6.75	4.308421985	Perm
427	12	1999	L. picturatus	0	0	Perm
428	12	2016	L. externus	220.5	173.1422825	Perm
429	12	2019	L. picturatus	0	0	Perm
430	12	2003	L. externus	7.5	4.5	Perm
431	12	2019	N. hostilis	0.75	0.75	Perm
432	12	2007	G. lorretae	15.75	3.75	Perm
433	12	2003	A. nigriculus	0.75	0.75	Perm
434	12	2008	G. lorretae	1.5	1.5	Perm
435	12	2017	L. externus	35.25	14.25	Perm
436	12	2012	G. lorretae	0	0	Perm
437	12	2019	L. externus	3	3	Perm
438	12	2012	L. picturatus	0	0	Perm
439	12	1998	L. picturatus	0	0	Perm
440	12	2007	A. nigriculus	0	0	Perm
441	12	2017	L. picturatus	0	0	Perm
442	12	2012	L. externus	5.25	1.436140662	Perm
443	12	2019	A. nigriculus	1.5	0.866025404	Perm
444	12	2019	G. lorretae	0	0	Perm
445	12	2013	A. deflata	51.75	14.14434516	Perm
446	12	2007	A. deflata	15.75	3.75	Perm
447	12	2004	L. picturatus	0	0	Perm
448	12	1994	A. nigriculus	0	0	Perm
449	12	2003	H. occidentalis	0	0	Perm
450	12	2005	H. occidentalis	0	0	Perm
451	12	2008	L. externus	47.25	16.21920158	Perm
452	12	2005	L. picturatus	0	0	Perm
453	12	1990	L. externus	21.33333333	6.902495523	Perm
454	12	2008	L. picturatus	0	0	Perm
455	13	2018	A. nigriculus	21	NA	Temp
456	13	2015	A. nigriculus	4.5	2.872281323	Temp
457	13	2018	A. deflata	0	NA	Temp
458	13	2015	A. deflata	0.75	0.75	Temp
459	13	2006	L. picturatus	0	0	Temp
460	13	2018	L. externus	4	4	Temp
461	13	2018	G. lorretae	0	NA	Temp
462	13	1991	L. externus	0	0	Temp
463	13	2005	L. picturatus	4.5	4.5	Temp
464	13	2019	A. nigriculus	0	0	Temp
465	13	2005	H. occidentalis	0	0	Temp
466	13	2005	L. externus	0	0	Temp
467	13	2016	G. lorretae	0	0	Temp
468	13	2006	L. externus	0	0	Temp
469	13	2019	A. deflata	0	0	Temp
470	13	2019	Banksiola	0	0	Temp
471	13	2018	L. picturatus	0	NA	Temp
472	13	2009	A. deflata	0	0	Temp
473	13	2004	L. picturatus	13.5	7.599342077	Temp
474	13	2015	L. externus	18.75	7.782191208	Temp
475	13	2006	A. nigriculus	28.5	11.05667219	Temp
476	13	2009	L. externus	0	0	Temp
477	13	2015	G. lorretae	0	0	Temp
478	13	2006	A. deflata	0	0	Temp
479	13	1991	A. nigriculus	6.5	4.129164564	Temp
480	13	2007	A. deflata	0	0	Temp
481	13	2015	L. picturatus	0	0	Temp
482	13	2009	L. picturatus	0	0	Temp
483	13	2010	H. occidentalis	0	0	Temp
484	13	2019	L. picturatus	0	0	Temp
485	13	1991	A. deflata	4.5	4.5	Temp
486	13	1994	A. nigriculus	1	0.447213595	Temp
487	13	1994	L. externus	0	0	Temp
488	13	2009	G. lorretae	0	0	Temp
489	13	2010	L. externus	0	0	Temp
490	13	2007	A. nigriculus	9.75	2.839454173	Temp
491	13	2010	A. deflata	0	0	Temp
492	13	2016	A. nigriculus	23.25	13.93063172	Temp
493	13	2005	A. deflata	0	0	Temp
494	13	2010	L. picturatus	0	0	Temp
495	13	2004	L. externus	5.25	5.25	Temp
496	13	2019	G. lorretae	0	0	Temp
497	13	2016	A. deflata	0	0	Temp
498	13	2019	L. externus	0	0	Temp
499	13	2004	A. deflata	0	0	Temp
500	13	2005	A. nigriculus	11.25	3.326033674	Temp
501	13	2010	A. nigriculus	18.75	4.479118217	Temp
502	13	2016	L. picturatus	0	0	Temp
503	13	2010	G. lorretae	0	0	Temp
504	13	2016	L. externus	3	1.732050808	Temp
505	13	2009	A. nigriculus	42	15.04991694	Temp
506	13	2004	H. occidentalis	0	0	Temp
507	13	2007	G. lorretae	0	0	Temp
508	13	2018	N. hostilis	0	NA	Temp
509	13	1994	A. deflata	0	0	Temp
510	13	2004	A. nigriculus	2.25	1.436140662	Temp
511	13	2019	N. hostilis	0	0	Temp
512	13	2007	L. externus	0	0	Temp
513	13	2007	L. picturatus	0	0	Temp
514	13	2007	H. occidentalis	0	0	Temp
515	14	1991	A. deflata	0	0	Perm
516	14	1991	L. externus	0	0	Perm
517	14	1991	A. nigriculus	2	2	Perm
518	15	2005	H. occidentalis	0	0	Temp
519	15	2013	A. nigriculus	0	0	Temp
520	15	2013	A. deflata	0	0	Temp
521	15	2013	G. lorretae	0	0	Temp
522	15	2005	L. picturatus	0	0	Temp
523	15	2013	L. picturatus	0	0	Temp
524	15	2005	A. nigriculus	6	2.738612788	Temp
525	15	2005	A. deflata	0	0	Temp
526	15	2004	L. picturatus	0	0	Temp
527	15	2006	A. nigriculus	33.75	10.05298463	Temp
528	15	2005	L. externus	0	0	Temp
529	15	2009	G. lorretae	0	0	Temp
530	15	2007	L. picturatus	0	0	Temp
531	15	2010	L. picturatus	0	0	Temp
532	15	2004	L. externus	0	0	Temp
533	15	2015	L. externus	0	0	Temp
534	15	2015	L. picturatus	0	0	Temp
535	15	2013	L. externus	0	0	Temp
536	15	2009	A. nigriculus	38.25	16.21920158	Temp
537	15	2018	L. picturatus	0	0	Temp
538	15	2018	N. hostilis	0	0	Temp
539	15	2010	L. externus	0	0	Temp
540	15	2015	G. lorretae	0	0	Temp
541	15	2010	G. lorretae	0	0	Temp
542	15	2004	A. nigriculus	3.75	1.887458609	Temp
543	15	2018	L. externus	12.75	3.326033674	Temp
544	15	2006	A. deflata	0	0	Temp
545	15	2009	A. deflata	0	0	Temp
546	15	2006	L. picturatus	0	0	Temp
547	15	2004	H. occidentalis	0	0	Temp
548	15	2015	A. nigriculus	11.25	2.25	Temp
549	15	2006	L. externus	0.75	0.75	Temp
550	15	2018	A. nigriculus	244.5	34.43472085	Temp
551	15	2018	G. lorretae	0	0	Temp
552	15	2007	L. externus	0	0	Temp
553	15	2010	H. occidentalis	0	0	Temp
554	15	2009	L. picturatus	0	0	Temp
555	15	2011	A. nigriculus	64.5	11.9058809	Temp
556	15	2009	L. externus	0	0	Temp
557	15	2014	A. nigriculus	18	7.745966692	Temp
558	15	2018	A. deflata	0	0	Temp
559	15	1991	L. externus	0	0	Temp
560	15	2004	A. deflata	0	0	Temp
561	15	2015	A. deflata	0	0	Temp
562	15	2014	A. deflata	0	0	Temp
563	15	2014	G. lorretae	0	0	Temp
564	15	2010	A. nigriculus	43.5	8.703447593	Temp
565	15	2007	H. occidentalis	0	0	Temp
566	15	1991	A. deflata	0	0	Temp
567	15	2017	L. picturatus	0	0	Temp
568	15	2011	A. deflata	0	0	Temp
569	15	2011	L. picturatus	0	0	Temp
570	15	2007	G. lorretae	0	0	Temp
571	15	2011	G. lorretae	0	0	Temp
572	15	2016	L. picturatus	0	0	Temp
573	15	2010	A. deflata	0	0	Temp
574	15	2017	A. deflata	0	0	Temp
575	15	2016	L. externus	0	0	Temp
576	15	2011	L. externus	2.25	0.75	Temp
577	15	2014	L. externus	29.25	7.685213074	Temp
578	15	2017	L. externus	0.75	0.75	Temp
579	15	2014	L. picturatus	0	0	Temp
580	15	2016	A. deflata	0	0	Temp
581	15	1991	A. nigriculus	15	14.40833092	Temp
582	15	2017	G. lorretae	0	0	Temp
583	15	2007	A. nigriculus	93	10.02496883	Temp
584	15	2016	G. lorretae	0	0	Temp
585	15	2007	A. deflata	0	0	Temp
586	15	2017	A. nigriculus	0	0	Temp
587	15	2016	A. nigriculus	98.25	22.56241343	Temp
588	16	1991	A. deflata	0	0	Temp
589	16	1991	L. externus	0	0	Temp
590	16	1991	A. nigriculus	1.5	1.5	Temp
591	18	1991	A. nigriculus	36	26.13044202	Perm
592	18	1991	L. externus	2.5	1.62788206	Perm
593	18	1991	A. deflata	0	0	Perm
594	19	2004	L. externus	0	0	Temp
595	19	2010	L. picturatus	0	0	Temp
596	19	1991	A. nigriculus	19	14.73091986	Temp
597	19	2007	L. externus	0	0	Temp
598	19	2007	H. occidentalis	0	0	Temp
599	19	2004	L. picturatus	0	0	Temp
600	19	2004	A. nigriculus	8.25	3.94493346	Temp
601	19	2004	A. deflata	0	0	Temp
602	19	2007	G. lorretae	0	0	Temp
603	19	2010	L. externus	0	0	Temp
604	19	2007	L. picturatus	0	0	Temp
605	19	2010	G. lorretae	0	0	Temp
606	19	1991	L. externus	0	0	Temp
607	19	1991	A. deflata	0	0	Temp
608	19	2010	H. occidentalis	0	0	Temp
609	19	2009	L. picturatus	0	0	Temp
610	19	2010	A. nigriculus	105	32.8861673	Temp
611	19	2016	L. picturatus	0	0	Temp
612	19	2004	H. occidentalis	0	0	Temp
613	19	2009	L. externus	0	0	Temp
614	19	2016	L. externus	0	0	Temp
615	19	2010	A. deflata	0	0	Temp
616	19	2007	A. nigriculus	45	11.02270384	Temp
617	19	2007	A. deflata	0	0	Temp
618	19	2016	A. nigriculus	52.5	10.5	Temp
619	19	2009	A. deflata	0	0	Temp
620	19	2009	G. lorretae	0	0	Temp
621	19	2016	A. deflata	0	0	Temp
622	19	2016	G. lorretae	0	0	Temp
623	19	2009	A. nigriculus	57.75	8.778524933	Temp
624	2	2009	A. nigriculus	45	11.55422001	Semi
625	2	2009	A. deflata	0	0	Semi
626	2	2012	L. externus	4.5	2.598076211	Semi
627	2	2009	G. lorretae	0	0	Semi
628	2	2012	A. nigriculus	9.75	1.887458609	Semi
629	2	2012	G. lorretae	0	0	Semi
630	2	2012	A. deflata	0	0	Semi
631	2	2012	L. picturatus	0	0	Semi
632	2	2009	L. picturatus	25.5	12.51998403	Semi
633	2	2009	L. externus	18.75	10.84262422	Semi
634	21	2016	A. deflata	0	0	Temp
635	21	2016	A. nigriculus	107	17.08800749	Temp
636	21	2016	L. externus	0	0	Temp
637	21	2006	A. nigriculus	97.5	20.5121915	Temp
638	21	2016	G. lorretae	0	0	Temp
639	21	2016	L. picturatus	0	0	Temp
640	21	2006	L. picturatus	0.75	0.75	Temp
641	21	2006	L. externus	0	0	Temp
642	21	2006	A. deflata	0	0	Temp
643	22	2015	A. nigriculus	20.25	20.25	Temp
644	22	2006	A. nigriculus	99	9.082951062	Temp
645	22	2006	L. externus	0	0	Temp
646	22	2018	L. externus	0	NA	Temp
647	22	2015	G. lorretae	0	0	Temp
648	22	2018	N. hostilis	0	NA	Temp
649	22	2015	A. deflata	0	0	Temp
650	22	2006	L. picturatus	0.75	0.75	Temp
651	22	2018	L. picturatus	0	NA	Temp
652	22	2016	L. externus	0	0	Temp
653	22	2016	A. deflata	0	0	Temp
654	22	2015	L. externus	0	0	Temp
655	22	2006	A. deflata	0	0	Temp
656	22	2018	G. lorretae	0	NA	Temp
657	22	2016	L. picturatus	1	1	Temp
658	22	2018	A. deflata	0	NA	Temp
659	22	2015	L. picturatus	0	0	Temp
660	22	2016	G. lorretae	0	0	Temp
661	22	2018	A. nigriculus	39	NA	Temp
662	22	2016	A. nigriculus	50	9.848857802	Temp
663	3	2011	A. deflata	10.5	3.122498999	Perm
664	3	2015	G. lorretae	0	0	Perm
665	3	2001	L. picturatus	3	1.224744871	Perm
666	3	2012	L. externus	9.75	4.308421985	Perm
667	3	2017	L. picturatus	0	0	Perm
668	3	2010	G. lorretae	0	0	Perm
669	3	2010	H. occidentalis	0	0	Perm
670	3	2018	N. hostilis	55.5	4.5	Perm
671	3	2015	A. nigriculus	0.75	0.75	Perm
672	3	2017	L. externus	40.5	7.599342077	Perm
673	3	2005	L. picturatus	2.25	2.25	Perm
674	3	2010	L. externus	4.5	0.866025404	Perm
675	3	2015	L. externus	5.25	3.092329219	Perm
676	3	2008	A. nigriculus	10.5	1.936491673	Perm
677	3	2018	L. picturatus	0.75	0.75	Perm
678	3	2001	L. externus	0	0	Perm
679	3	2008	A. deflata	19.5	5.545268253	Perm
680	3	1990	L. externus	19.11111111	6.524408114	Perm
681	3	2013	L. picturatus	0	0	Perm
682	3	2011	A. nigriculus	0.75	0.75	Perm
683	3	2009	A. deflata	7.5	7.5	Perm
684	3	1990	A. nigriculus	13.33333333	3.527668415	Perm
685	3	2015	A. deflata	3.75	0.75	Perm
686	3	2010	A. nigriculus	2.25	1.436140662	Perm
687	3	2002	L. picturatus	0	0	Perm
688	3	2011	G. lorretae	0	0	Perm
689	3	2009	A. nigriculus	0.75	0.75	Perm
690	3	2012	L. picturatus	0	0	Perm
691	3	2008	L. externus	107.25	16.98712748	Perm
692	3	2009	L. externus	42	24.58658171	Perm
693	3	2009	L. picturatus	1.5	1.5	Perm
694	3	2010	A. deflata	0	0	Perm
695	3	2017	A. deflata	0	0	Perm
696	3	1989	A. deflata	0	0	Perm
697	3	2001	A. deflata	13.5	1.936491673	Perm
698	3	1989	A. nigriculus	4	0	Perm
699	3	2003	H. occidentalis	0	0	Perm
700	3	2015	L. picturatus	0.75	0.75	Perm
701	3	2008	L. picturatus	5.25	2.561737691	Perm
702	3	1991	A. nigriculus	18	12.9614814	Perm
703	3	2009	G. lorretae	1.5	0.866025404	Perm
704	3	2013	G. lorretae	0	0	Perm
705	3	2013	A. nigriculus	1.5	1.5	Perm
706	3	2013	L. externus	85.5	6.538348415	Perm
707	3	2004	A. deflata	3	1.897366596	Perm
708	3	1999	L. picturatus	0	0	Perm
709	3	2017	A. nigriculus	0	0	Perm
710	3	2017	G. lorretae	0.75	0.75	Perm
711	3	2003	A. deflata	2.25	0.75	Perm
712	3	1989	L. externus	10	2	Perm
713	3	2008	G. lorretae	0.75	0.75	Perm
714	3	1994	A. deflata	0	0	Perm
715	3	2011	L. externus	66.75	22.69498843	Perm
716	3	1991	L. externus	0	0	Perm
717	3	2013	A. deflata	0	0	Perm
718	3	2005	A. deflata	2.25	1.436140662	Perm
719	3	1998	L. externus	22.5	1.5612495	Perm
720	3	2005	A. nigriculus	8.25	5.390964663	Perm
721	3	2007	G. lorretae	0	0	Perm
722	3	2005	H. occidentalis	0	0	Perm
723	3	2005	L. externus	22.5	11.32475165	Perm
724	3	2019	A. deflata	4.5	4.5	Perm
725	3	2003	A. nigriculus	6	6	Perm
726	3	2019	Banksiola	1.5	1.5	Perm
727	3	2018	L. externus	24	5.338539126	Perm
728	3	2019	N. hostilis	2.25	0.75	Perm
729	3	2011	L. picturatus	2.25	1.436140662	Perm
730	3	1991	A. deflata	0	0	Perm
731	3	2007	A. deflata	3	2.121320344	Perm
732	3	1999	A. nigriculus	0	0	Perm
733	3	2007	A. nigriculus	24	5.61248608	Perm
734	3	1999	L. externus	8.5	2.723355773	Perm
735	3	2007	H. occidentalis	0	0	Perm
736	3	2007	L. externus	13.5	8.703447593	Perm
737	3	2007	L. picturatus	2.25	1.436140662	Perm
738	3	2019	A. nigriculus	9	4.415880433	Perm
739	3	2004	L. externus	44.4	17.477414	Perm
740	3	2010	L. picturatus	0	0	Perm
741	3	2019	L. picturatus	0	0	Perm
742	3	2018	G. lorretae	0	0	Perm
743	3	1998	A. deflata	2.25	0.718070331	Perm
744	3	1999	A. deflata	0	0	Perm
745	3	2006	A. nigriculus	12	3.464101615	Perm
746	3	2014	A. nigriculus	9	4.74341649	Perm
747	3	2006	L. externus	42	NA	Perm
748	3	2002	A. deflata	0	0	Perm
749	3	1998	L. picturatus	1.5	0.433012702	Perm
750	3	2004	A. nigriculus	0	0	Perm
751	3	1990	A. deflata	26	10	Perm
752	3	2018	A. deflata	2.25	1.436140662	Perm
753	3	2012	G. lorretae	0	0	Perm
754	3	2003	L. externus	31.5	20.87462575	Perm
755	3	2018	A. nigriculus	0.75	0.75	Perm
756	3	2004	H. occidentalis	0	0	Perm
757	3	1994	A. nigriculus	0	0	Perm
758	3	1994	L. externus	0	0	Perm
759	3	2003	L. picturatus	0.75	0.75	Perm
760	3	2012	A. nigriculus	0	0	Perm
761	3	2014	G. lorretae	0.75	0.75	Perm
762	3	2014	L. externus	146.25	23.31442686	Perm
763	3	2002	H. occidentalis	0	0	Perm
764	3	2014	A. deflata	30	5.196152423	Perm
765	3	2004	L. picturatus	0	0	Perm
766	3	2012	A. deflata	0	0	Perm
767	3	2019	L. externus	0.75	0.75	Perm
768	3	2014	L. picturatus	0	0	Perm
769	3	2002	L. externus	9	2.449489743	Perm
770	3	2002	A. nigriculus	0.75	0.75	Perm
771	3	2006	A. deflata	3	NA	Perm
772	3	2019	G. lorretae	0	0	Perm
773	3	2006	L. picturatus	3	1.732050808	Perm
774	36	2016	L. externus	0	0	Temp
775	36	2016	A. deflata	0	0	Temp
776	36	2016	A. nigriculus	51.75	21.26176145	Temp
777	36	2016	G. lorretae	0	0	Temp
778	36	2016	L. picturatus	1.5	0.866025404	Temp
779	38	2015	L. externus	0	0	Temp
780	38	2015	G. lorretae	0	0	Temp
781	38	2015	A. nigriculus	18	18	Temp
782	38	2015	L. picturatus	5.25	5.25	Temp
783	38	2015	A. deflata	0	0	Temp
784	39	2009	L. externus	0	0	Semi
785	39	2009	L. picturatus	331.5	117.661591	Semi
786	39	2009	G. lorretae	0	0	Semi
787	39	2009	A. nigriculus	30.75	11.44825314	Semi
788	39	2009	A. deflata	0	0	Semi
789	4	2012	L. externus	8.25	2.25	Semi
790	4	1991	A. nigriculus	15	9.767292358	Semi
791	4	1991	L. externus	0	0	Semi
792	4	2012	L. picturatus	0	0	Semi
793	4	1994	A. deflata	0	0	Semi
794	4	1999	A. deflata	0	0	Semi
795	4	2006	A. deflata	0	0	Semi
796	4	1999	L. externus	3	0.816496581	Semi
797	4	2009	G. lorretae	0	0	Semi
798	4	1994	L. externus	0	0	Semi
799	4	1991	A. deflata	0	0	Semi
800	4	2003	L. picturatus	1.5	1.5	Semi
801	4	2009	L. picturatus	0.75	0.75	Semi
802	4	2003	L. externus	10.5	2.872281323	Semi
803	4	1994	A. nigriculus	0	0	Semi
804	4	1999	A. nigriculus	0	0	Semi
805	4	2006	A. nigriculus	12	2.738612788	Semi
806	4	2003	H. occidentalis	0	0	Semi
807	4	2009	L. externus	0	0	Semi
808	4	2012	G. lorretae	0	0	Semi
809	4	2012	A. deflata	0	0	Semi
810	4	2006	L. picturatus	0	0	Semi
811	4	2009	A. nigriculus	0.75	0.75	Semi
812	4	2009	A. deflata	0	0	Semi
813	4	2012	A. nigriculus	0	0	Semi
814	4	2003	A. deflata	1.5	0.866025404	Semi
815	4	2003	A. nigriculus	4.5	1.936491673	Semi
816	4	1999	L. picturatus	0	0	Semi
817	4	2006	L. externus	0.75	0.75	Semi
818	41	1998	L. picturatus	0	0	Temp
819	41	1998	A. deflata	0	0	Temp
820	41	1998	L. externus	0	0	Temp
821	43	1998	L. picturatus	0	0	Semi
822	43	1998	A. deflata	0	0	Semi
823	43	1998	L. externus	1.5	0.433012702	Semi
824	44	2019	A. nigriculus	12.75	3.75	Semi
825	44	2019	Banksiola	0	0	Semi
826	44	2019	A. deflata	0	0	Semi
827	44	2019	L. picturatus	18.75	5.25	Semi
828	44	2019	N. hostilis	0	0	Semi
829	44	2019	G. lorretae	0	0	Semi
830	44	2019	L. externus	17.25	3.75	Semi
831	5	2006	L. picturatus	0.75	0.75	Perm
832	5	2008	L. picturatus	5.25	4.308421985	Perm
833	5	2013	L. externus	161.25	90.2860039	Perm
834	5	2012	L. externus	29.25	7.386643351	Perm
835	5	2012	L. picturatus	0	0	Perm
836	5	1991	A. nigriculus	9	5.899152482	Perm
837	5	1991	A. deflata	2.5	2.5	Perm
838	5	2018	L. externus	88.5	33.46266576	Perm
839	5	2007	A. nigriculus	0.75	0.75	Perm
840	5	2013	G. lorretae	8.25	8.25	Perm
841	5	2019	N. hostilis	1.5	0.866025404	Perm
842	5	2012	G. lorretae	0	0	Perm
843	5	2008	A. nigriculus	2.25	1.436140662	Perm
844	5	2008	G. lorretae	12	5.196152423	Perm
845	5	1994	A. deflata	0.666666667	0.666666667	Perm
846	5	1991	L. externus	1.5	1.044691012	Perm
847	5	2019	L. picturatus	0	0	Perm
848	5	2018	N. hostilis	44.25	5.662375826	Perm
849	5	2007	G. lorretae	0	0	Perm
850	5	2002	L. externus	2.25	2.25	Perm
851	5	2018	G. lorretae	0	0	Perm
852	5	2007	A. deflata	12.75	3.092329219	Perm
853	5	2019	A. deflata	11.25	2.561737691	Perm
854	5	2012	A. deflata	8.25	2.25	Perm
855	5	2012	A. nigriculus	0	0	Perm
856	5	2008	A. deflata	68.25	14.61377775	Perm
857	5	2018	L. picturatus	6	6	Perm
858	5	2010	L. externus	49.5	9.287087811	Perm
859	5	2013	A. deflata	28.5	5.545268253	Perm
860	5	2019	L. externus	60	22.28227996	Perm
861	5	1994	A. nigriculus	1	0.683130051	Perm
862	5	1998	L. picturatus	2.25	0.718070331	Perm
863	5	2006	L. externus	33	19.48075974	Perm
864	5	2015	A. deflata	12	2.738612788	Perm
865	5	2015	A. nigriculus	40.5	40.5	Perm
866	5	2004	L. externus	489	459	Perm
867	5	2019	A. nigriculus	0	0	Perm
868	5	2008	L. externus	318.75	72.52284123	Perm
869	5	2019	Banksiola	0	0	Perm
870	5	2010	L. picturatus	0	0	Perm
871	5	2010	G. lorretae	0	0	Perm
872	5	2009	G. lorretae	0.75	0.75	Perm
873	5	2013	A. nigriculus	0	0	Perm
874	5	2014	A. nigriculus	3	3	Perm
875	5	2003	A. deflata	14.25	8.25	Perm
876	5	2005	A. deflata	30.75	4.308421985	Perm
877	5	2002	H. occidentalis	0	0	Perm
878	5	2013	L. picturatus	45	45	Perm
879	5	1990	L. externus	18.66666667	11.62373052	Perm
880	5	2001	L. externus	0	0	Perm
881	5	2015	L. picturatus	0	0	Perm
882	5	2010	H. occidentalis	0	0	Perm
883	5	2019	G. lorretae	0	0	Perm
884	5	2009	A. nigriculus	0	0	Perm
885	5	2007	L. picturatus	0	0	Perm
886	5	2016	G. lorretae	3	0	Perm
887	5	2014	A. deflata	42.75	12.57229096	Perm
888	5	2014	G. lorretae	3	2.121320344	Perm
889	5	2014	L. externus	104.25	51.37180647	Perm
890	5	2014	L. picturatus	0.75	0.75	Perm
891	5	2002	L. picturatus	0	0	Perm
892	5	2018	A. nigriculus	31.5	19.61504525	Perm
893	5	2015	G. lorretae	3.75	2.25	Perm
894	5	2001	A. deflata	26.25	3.092329219	Perm
895	5	2009	A. deflata	23.25	5.793315113	Perm
896	5	2017	L. picturatus	7	7	Perm
897	5	2010	A. nigriculus	3	1.732050808	Perm
898	5	2016	A. nigriculus	19.5	6.184658438	Perm
899	5	2007	L. externus	140.25	24.41439125	Perm
900	5	2016	L. externus	25.5	11.58663023	Perm
901	5	1998	A. deflata	15	0.866025404	Perm
902	5	1994	L. externus	1.333333333	1.333333333	Perm
903	5	1998	L. externus	44.25	3.318979512	Perm
904	5	2002	A. nigriculus	0	0	Perm
905	5	1990	A. nigriculus	29.33333333	23.36188729	Perm
906	5	1989	L. externus	14.66666667	6.666666667	Perm
907	5	1999	L. picturatus	6.75	4.110454152	Perm
908	5	2015	L. externus	27	13.3041347	Perm
909	5	2017	L. externus	56	18.02775638	Perm
910	5	2004	A. nigriculus	3	3	Perm
911	5	2017	G. lorretae	0	0	Perm
912	5	2009	L. externus	89.25	39.40891397	Perm
913	5	2005	A. nigriculus	1.5	0.866025404	Perm
914	5	2016	L. picturatus	2.25	2.25	Perm
915	5	1998	A. nigriculus	20.25	2.695482332	Perm
916	5	2017	A. nigriculus	0	0	Perm
917	5	2004	H. occidentalis	0	0	Perm
918	5	2018	A. deflata	9	1.224744871	Perm
919	5	2007	H. occidentalis	0	0	Perm
920	5	2003	L. picturatus	0	0	Perm
921	5	2005	L. picturatus	27.75	23.79206801	Perm
922	5	2016	A. deflata	66.75	14.30253474	Perm
923	5	2004	A. deflata	31.2	10.28785692	Perm
924	5	2001	L. picturatus	2.25	2.25	Perm
925	5	2003	L. externus	85.5	63.69262124	Perm
926	5	2002	A. deflata	12.75	4.308421985	Perm
927	5	2006	A. deflata	3	1.732050808	Perm
928	5	1999	A. deflata	5.75	1.030776406	Perm
929	5	1990	A. deflata	54.4	27.9885691	Perm
930	5	1989	A. nigriculus	45	3.415650255	Perm
931	5	2010	A. deflata	12	3.674234614	Perm
932	5	2003	A. nigriculus	10.5	10.5	Perm
933	5	1999	A. nigriculus	0	0	Perm
934	5	2017	A. deflata	13	7.810249676	Perm
935	5	2009	L. picturatus	0	0	Perm
936	5	1999	L. externus	29.5	12.18263792	Perm
937	5	2003	H. occidentalis	0	0	Perm
938	5	2005	H. occidentalis	0	0	Perm
939	5	2005	L. externus	51	20.60339778	Perm
940	5	2006	A. nigriculus	4.5	2.598076211	Perm
941	5	1989	A. deflata	8	0	Perm
942	5	2004	L. picturatus	4.2	2.939387691	Perm
943	51	1998	L. picturatus	0	0	Semi
944	51	2010	A. nigriculus	68.25	8.340413659	Semi
945	51	1994	L. externus	0	0	Semi
946	51	2019	A. deflata	0	0	Semi
947	51	1994	A. nigriculus	43	12.38009155	Semi
948	51	2004	A. nigriculus	0	0	Semi
949	51	1998	A. deflata	0	0	Semi
950	51	1998	A. nigriculus	65.25	6.315902548	Semi
951	51	2010	A. deflata	0	0	Semi
952	51	2016	A. deflata	0	0	Semi
953	51	2016	G. lorretae	0	0	Semi
954	51	2009	A. deflata	0	0	Semi
955	51	2016	L. picturatus	0	0	Semi
956	51	2007	A. deflata	0	0	Semi
957	51	1998	L. externus	0	0	Semi
958	51	2016	A. nigriculus	58.5	8.958236434	Semi
959	51	2010	L. picturatus	0	0	Semi
960	51	2016	L. externus	12	4.74341649	Semi
961	51	2006	A. deflata	0	0	Semi
962	51	2009	A. nigriculus	148.5	72.99828765	Semi
963	51	1994	A. deflata	0	0	Semi
964	51	2010	G. lorretae	0	0	Semi
965	51	2004	L. picturatus	0	0	Semi
966	51	2010	L. externus	0	0	Semi
967	51	2004	A. deflata	0	0	Semi
968	51	2007	L. picturatus	0	0	Semi
969	51	2019	A. nigriculus	4.5	1.936491673	Semi
970	51	2010	H. occidentalis	0	0	Semi
971	51	2019	Banksiola	0	0	Semi
972	51	2007	A. nigriculus	29.25	4.9560569	Semi
973	51	2007	G. lorretae	0	0	Semi
974	51	2009	L. externus	0.75	0.75	Semi
975	51	2004	H. occidentalis	0	0	Semi
976	51	2004	L. externus	0.75	0.75	Semi
977	51	2019	N. hostilis	0	0	Semi
978	51	2019	G. lorretae	0	0	Semi
979	51	2007	L. externus	0.75	0.75	Semi
980	51	2007	H. occidentalis	0	0	Semi
981	51	2009	G. lorretae	0	0	Semi
982	51	2006	L. externus	3	2.121320344	Semi
983	51	2019	L. externus	0	0	Semi
984	51	2006	A. nigriculus	57.75	12.39203373	Semi
985	51	2006	L. picturatus	1.5	1.5	Semi
986	51	2019	L. picturatus	0	0	Semi
987	51	2009	L. picturatus	0	0	Semi
988	52	2019	L. picturatus	0.75	0.75	Semi
989	52	2019	N. hostilis	0	0	Semi
990	52	2010	A. deflata	0	0	Semi
991	52	2009	L. externus	5.25	3.326033674	Semi
992	52	2004	A. deflata	0	0	Semi
993	52	2009	L. picturatus	0	0	Semi
994	52	1994	A. nigriculus	6.333333333	1.744833644	Semi
995	52	2010	L. picturatus	0	0	Semi
996	52	1994	L. externus	0	0	Semi
997	52	2010	H. occidentalis	0	0	Semi
998	52	2009	G. lorretae	0	0	Semi
999	52	2006	A. deflata	0	0	Semi
1000	52	1998	A. nigriculus	51.75	1.875	Semi
1001	52	2006	L. externus	12	7.03562364	Semi
1002	52	2010	L. externus	3	3	Semi
1003	52	2010	G. lorretae	0	0	Semi
1004	52	2004	L. picturatus	15	15	Semi
1005	52	1994	A. deflata	0	0	Semi
1006	52	2009	A. nigriculus	78	12.06233808	Semi
1007	52	2009	A. deflata	0	0	Semi
1008	52	2019	A. deflata	0	0	Semi
1009	52	2006	A. nigriculus	201.75	64.82331756	Semi
1010	52	2010	A. nigriculus	88.5	13.55544171	Semi
1011	52	2006	L. picturatus	1.5	1.5	Semi
1012	52	2004	A. nigriculus	6.75	3.326033674	Semi
1013	52	2004	H. occidentalis	0	0	Semi
1014	52	2019	Banksiola	0	0	Semi
1015	52	2007	L. externus	12	2.121320344	Semi
1016	52	1998	L. externus	0	0	Semi
1017	52	2019	L. externus	75	37.96709101	Semi
1018	52	2007	L. picturatus	0	0	Semi
1019	52	1998	A. deflata	0	0	Semi
1020	52	2007	G. lorretae	0	0	Semi
1021	52	2019	G. lorretae	0	0	Semi
1022	52	2019	A. nigriculus	9	1.732050808	Semi
1023	52	2004	L. externus	59.25	53.41874671	Semi
1024	52	2007	H. occidentalis	0	0	Semi
1025	52	2007	A. nigriculus	64.5	12.27802916	Semi
1026	52	1998	L. picturatus	0	0	Semi
1027	52	2007	A. deflata	0	0	Semi
1028	55	2009	A. deflata	0	0	Semi
1029	55	2009	L. picturatus	0	0	Semi
1030	55	2001	L. picturatus	0	0	Semi
1031	55	2010	H. occidentalis	0	0	Semi
1032	55	2017	L. picturatus	0	NA	Semi
1033	55	2017	G. lorretae	0	NA	Semi
1034	55	2001	L. externus	0	0	Semi
1035	55	2017	L. externus	36	NA	Semi
1036	55	2010	L. externus	7.5	7.5	Semi
1037	55	2001	A. deflata	6.75	2.561737691	Semi
1038	55	1999	L. picturatus	1.5	0.288675135	Semi
1039	55	2006	L. picturatus	0	0	Semi
1040	55	2019	L. picturatus	0.75	0.75	Semi
1041	55	2010	L. picturatus	0	0	Semi
1042	55	2007	L. externus	19.5	5.809475019	Semi
1043	55	2007	L. picturatus	0.75	0.75	Semi
1044	55	2017	A. nigriculus	0	NA	Semi
1045	55	2009	L. externus	14.25	12.27039119	Semi
1046	55	2010	G. lorretae	0	0	Semi
1047	55	1994	L. externus	0	0	Semi
1048	55	2006	L. externus	10.5	8.61684397	Semi
1049	55	1999	A. nigriculus	0	0	Semi
1050	55	2006	A. deflata	0	0	Semi
1051	55	2009	G. lorretae	0	0	Semi
1052	55	2019	G. lorretae	0	0	Semi
1053	55	2010	A. nigriculus	11.25	5.25	Semi
1054	55	2019	Banksiola	0	0	Semi
1055	55	1998	L. picturatus	0	0	Semi
1056	55	1999	L. externus	1	0.40824829	Semi
1057	55	2017	A. deflata	0	NA	Semi
1058	55	1994	A. deflata	0	0	Semi
1059	55	1994	A. nigriculus	41.66666667	7.718664248	Semi
1060	55	2009	A. nigriculus	36	19.01315334	Semi
1061	55	2006	A. nigriculus	92.25	32.89471842	Semi
1062	55	2010	A. deflata	0	0	Semi
1063	55	2007	H. occidentalis	0	0	Semi
1064	55	2007	A. nigriculus	32.25	4.479118217	Semi
1065	55	2007	A. deflata	0	0	Semi
1066	55	2019	L. externus	27	8.746427842	Semi
1067	55	2019	A. nigriculus	46.5	14.20387271	Semi
1068	55	1999	A. deflata	0	0	Semi
1069	55	1998	A. deflata	0	0	Semi
1070	55	1998	L. externus	0	0	Semi
1071	55	1998	A. nigriculus	44.25	5.724126571	Semi
1072	55	2007	G. lorretae	0	0	Semi
1073	55	2019	N. hostilis	0.75	0.75	Semi
1074	55	2019	A. deflata	0	0	Semi
1075	56	2010	G. lorretae	0	0	Semi
1076	56	2007	L. picturatus	20.25	5.921359641	Semi
1077	56	1999	L. picturatus	6.25	1.887458609	Semi
1078	56	2010	L. externus	0	0	Semi
1079	56	1999	L. externus	6.5	2.783882181	Semi
1080	56	2009	L. picturatus	0	0	Semi
1081	56	2010	A. deflata	0	0	Semi
1082	56	1999	A. deflata	0	0	Semi
1083	56	2010	H. occidentalis	0	0	Semi
1084	56	2016	G. lorretae	0	0	Semi
1085	56	2010	A. nigriculus	69.75	18.50844402	Semi
1086	56	2016	L. picturatus	6	3	Semi
1087	56	2007	L. externus	11.25	4.9560569	Semi
1088	56	1999	A. nigriculus	0	0	Semi
1089	56	2019	A. nigriculus	3.75	2.839454173	Semi
1090	56	2004	H. occidentalis	0	0	Semi
1091	56	2004	L. externus	24.75	13.32525797	Semi
1092	56	2007	A. deflata	0	0	Semi
1093	56	2004	L. picturatus	17.25	15.26638464	Semi
1094	56	2016	L. externus	205.5	97.5	Semi
1095	56	2007	A. nigriculus	85.5	6.982120022	Semi
1096	56	2007	G. lorretae	0	0	Semi
1097	56	2007	H. occidentalis	0	0	Semi
1098	56	2010	L. picturatus	0	0	Semi
1099	56	2015	A. deflata	0	0	Semi
1100	56	2015	A. nigriculus	10.5	10.5	Semi
1101	56	2005	A. deflata	0	0	Semi
1102	56	2006	L. picturatus	0	0	Semi
1103	56	2004	A. nigriculus	28.5	10.13656747	Semi
1104	56	1998	A. nigriculus	57	3.824264635	Semi
1105	56	2009	A. deflata	0	0	Semi
1106	56	2001	L. picturatus	0	0	Semi
1107	56	2009	A. nigriculus	123.75	14.30253474	Semi
1108	56	2009	G. lorretae	0	0	Semi
1109	56	2009	L. externus	7.5	7.5	Semi
1110	56	2019	L. externus	126	89.03650937	Semi
1111	56	2015	L. picturatus	17.25	17.25	Semi
1112	56	2019	Banksiola	0	0	Semi
1113	56	2019	G. lorretae	0	0	Semi
1114	56	1998	L. externus	0	0	Semi
1115	56	1998	L. picturatus	0	0	Semi
1116	56	2015	L. externus	0	0	Semi
1117	56	2006	A. deflata	0	0	Semi
1118	56	2001	L. externus	0	0	Semi
1119	56	2019	A. deflata	0	0	Semi
1120	56	2005	L. picturatus	0	0	Semi
1121	56	2001	A. deflata	12	2.738612788	Semi
1122	56	1998	A. deflata	0	0	Semi
1123	56	2006	A. nigriculus	739.5	469.5	Semi
1124	56	2015	G. lorretae	0.75	0.75	Semi
1125	56	2004	A. deflata	0	0	Semi
1126	56	2016	A. deflata	0	0	Semi
1127	56	2016	A. nigriculus	69	15	Semi
1128	56	2006	L. externus	0	0	Semi
1129	56	2005	L. externus	0	0	Semi
1130	56	2019	N. hostilis	0.75	0.75	Semi
1131	56	2005	A. nigriculus	138.75	19.91387707	Semi
1132	56	2019	L. picturatus	7.5	7.5	Semi
1133	56	2005	H. occidentalis	0	0	Semi
1134	6	2012	A. nigriculus	0	0	Semi
1135	6	2012	A. deflata	0	0	Semi
1136	6	2008	A. nigriculus	32.25	15.4616461	Semi
1137	6	2018	A. nigriculus	261	33.20391543	Semi
1138	6	2018	G. lorretae	0	0	Semi
1139	6	2012	G. lorretae	0	0	Semi
1140	6	1991	A. deflata	0	0	Semi
1141	6	2015	L. externus	41.25	13.93063172	Semi
1142	6	2017	L. externus	20.25	2.25	Semi
1143	6	2008	G. lorretae	3	2.121320344	Semi
1144	6	2011	L. picturatus	0	0	Semi
1145	6	2018	L. externus	40.5	10.78192933	Semi
1146	6	2004	L. picturatus	0	0	Semi
1147	6	1999	L. picturatus	0	0	Semi
1148	6	2011	L. externus	33.75	8.42985765	Semi
1149	6	2018	A. deflata	0	0	Semi
1150	6	1994	A. deflata	0	0	Semi
1151	6	2018	L. picturatus	0	0	Semi
1152	6	2015	L. picturatus	0	0	Semi
1153	6	2008	A. deflata	6	2.738612788	Semi
1154	6	2011	A. nigriculus	39.75	4.802343178	Semi
1155	6	2004	L. externus	83.5	22.33495019	Semi
1156	6	2018	N. hostilis	0	0	Semi
1157	6	2011	G. lorretae	0	0	Semi
1158	6	2017	L. picturatus	0	0	Semi
1159	6	2017	A. nigriculus	0	0	Semi
1160	6	2007	G. lorretae	0	0	Semi
1161	6	2007	H. occidentalis	0	0	Semi
1162	6	2008	L. picturatus	2.25	2.25	Semi
1163	6	2019	A. deflata	0	0	Semi
1164	6	2019	A. nigriculus	38.25	12.45240941	Semi
1165	6	2008	L. externus	45.75	11.70736947	Semi
1166	6	2011	A. deflata	0	0	Semi
1167	6	2015	G. lorretae	0	0	Semi
1168	6	2013	A. nigriculus	12.75	11.77125737	Semi
1169	6	2003	L. externus	20.25	7.386643351	Semi
1170	6	2003	L. picturatus	0	0	Semi
1171	6	2016	A. deflata	6	4.242640687	Semi
1172	6	1999	L. externus	3.75	1.436140662	Semi
1173	6	2010	A. nigriculus	68.25	24.53696191	Semi
1174	6	2016	L. externus	17.25	5.390964663	Semi
1175	6	2014	A. deflata	1.5	0.866025404	Semi
1176	6	2010	A. deflata	0	0	Semi
1177	6	2006	L. picturatus	0.75	0.75	Semi
1178	6	2005	H. occidentalis	0	0	Semi
1179	6	2005	L. externus	51	18.16590212	Semi
1180	6	2005	L. picturatus	0	0	Semi
1181	6	2017	A. deflata	0	0	Semi
1182	6	2007	A. deflata	0	0	Semi
1183	6	2014	L. picturatus	40.5	13.88344338	Semi
1184	6	2007	A. nigriculus	96.75	25.46689027	Semi
1185	6	2017	G. lorretae	0	0	Semi
1186	6	2016	A. nigriculus	275.25	77.55038685	Semi
1187	6	2016	G. lorretae	0	0	Semi
1188	6	1994	A. nigriculus	69.33333333	64.27372022	Semi
1189	6	1991	L. externus	3	2.449489743	Semi
1190	6	1991	A. nigriculus	39	37.81269628	Semi
1191	6	2004	A. nigriculus	17	2.408318916	Semi
1192	6	1999	A. deflata	0	0	Semi
1193	6	2015	A. nigriculus	51.75	9.978101022	Semi
1194	6	2003	H. occidentalis	0	0	Semi
1195	6	2002	L. picturatus	0	0	Semi
1196	6	2013	L. externus	47.25	15.89221508	Semi
1197	6	2013	L. picturatus	0	0	Semi
1198	6	2016	L. picturatus	1.5	1.5	Semi
1199	6	2006	L. externus	33	NA	Semi
1200	6	2013	A. deflata	0	0	Semi
1201	6	2009	A. deflata	0	0	Semi
1202	6	1999	A. nigriculus	0	0	Semi
1203	6	2015	A. deflata	6	2.121320344	Semi
1204	6	2019	N. hostilis	0	0	Semi
1205	6	2005	A. nigriculus	37.5	6.304760106	Semi
1206	6	2010	L. externus	7.5	1.936491673	Semi
1207	6	2010	G. lorretae	0	0	Semi
1208	6	2014	A. nigriculus	57.75	18.75	Semi
1209	6	2014	L. externus	249.75	80.73451864	Semi
1210	6	2013	G. lorretae	0	0	Semi
1211	6	1989	A. deflata	0	0	Semi
1212	6	2003	A. nigriculus	9.75	3.092329219	Semi
1213	6	2002	A. deflata	0	0	Semi
1214	6	1990	L. externus	8	4	Semi
1215	6	2002	H. occidentalis	0	0	Semi
1216	6	1989	A. nigriculus	22	6.831300511	Semi
1217	6	2002	L. externus	0	0	Semi
1218	6	2019	Banksiola	0	0	Semi
1219	6	2009	L. picturatus	0	0	Semi
1220	6	2012	L. externus	9	1.732050808	Semi
1221	6	2010	H. occidentalis	0	0	Semi
1222	6	2003	A. deflata	0	0	Semi
1223	6	1998	L. picturatus	0	0	Semi
1224	6	2010	L. picturatus	0	0	Semi
1225	6	2012	L. picturatus	0	0	Semi
1226	6	2007	L. externus	27.75	3.75	Semi
1227	6	2006	A. deflata	0	0	Semi
1228	6	2009	A. nigriculus	67.5	12.99038106	Semi
1229	6	2019	L. picturatus	0	0	Semi
1230	6	2005	A. deflata	0	0	Semi
1231	6	2019	G. lorretae	0	0	Semi
1232	6	2004	A. deflata	1	0.632455532	Semi
1233	6	2006	A. nigriculus	105	NA	Semi
1234	6	2002	A. nigriculus	0	0	Semi
1235	6	2019	L. externus	14.25	3.75	Semi
1236	6	1990	A. nigriculus	39	27.58622845	Semi
1237	6	2007	L. picturatus	0.75	0.75	Semi
1238	6	1998	A. deflata	0	0	Semi
1239	6	1989	L. externus	4	0	Semi
1240	6	2014	G. lorretae	5.25	3.326033674	Semi
1241	6	2009	L. externus	12	2.449489743	Semi
1242	6	1994	L. externus	0	0	Semi
1243	6	2004	H. occidentalis	0	0	Semi
1244	6	1998	L. externus	1.5	0.433012702	Semi
1245	6	2009	G. lorretae	0	0	Semi
1246	7	2019	A. deflata	0	0	Temp
1247	7	2005	L. externus	0	0	Temp
1248	7	2005	L. picturatus	0	0	Temp
1249	7	2018	A. deflata	0	0	Temp
1250	7	2006	L. externus	0	0	Temp
1251	7	2005	H. occidentalis	0	0	Temp
1252	7	2018	L. picturatus	0	0	Temp
1253	7	2018	N. hostilis	0	0	Temp
1254	7	2006	A. deflata	0	0	Temp
1255	7	2004	A. nigriculus	4.5	2.598076211	Temp
1256	7	2010	L. picturatus	0	0	Temp
1257	7	2018	L. externus	0	0	Temp
1258	7	2010	A. nigriculus	53.25	18.42722171	Temp
1259	7	2006	A. nigriculus	399.75	75.82916655	Temp
1260	7	2004	A. deflata	0	0	Temp
1261	7	2019	A. nigriculus	18.75	7.685213074	Temp
1262	7	2010	H. occidentalis	0	0	Temp
1263	7	2018	A. nigriculus	266.25	40.21893211	Temp
1264	7	2005	A. nigriculus	39.75	7.180703308	Temp
1265	7	1991	A. deflata	0	0	Temp
1266	7	2006	L. picturatus	0	0	Temp
1267	7	2010	A. deflata	0	0	Temp
1268	7	2009	L. externus	0	0	Temp
1269	7	2005	A. deflata	0	0	Temp
1270	7	2010	L. externus	0	0	Temp
1271	7	2018	G. lorretae	0	0	Temp
1272	7	2010	G. lorretae	0	0	Temp
1273	7	2019	N. hostilis	0	0	Temp
1274	7	2014	A. nigriculus	52.5	7.794228634	Temp
1275	7	2009	L. picturatus	0	0	Temp
1276	7	2009	G. lorretae	0	0	Temp
1277	7	2007	H. occidentalis	0	0	Temp
1278	7	2016	A. deflata	0	0	Temp
1279	7	1991	A. nigriculus	31.5	30.90388325	Temp
1280	7	2004	L. externus	0.75	0.75	Temp
1281	7	2019	Banksiola	0	0	Temp
1282	7	2007	L. externus	0	0	Temp
1283	7	2007	L. picturatus	1.5	0.866025404	Temp
1284	7	2016	L. picturatus	0	0	Temp
1285	7	2016	G. lorretae	0	0	Temp
1286	7	2007	A. deflata	0	0	Temp
1287	7	2014	A. deflata	0	0	Temp
1288	7	2004	H. occidentalis	0	0	Temp
1289	7	2009	A. nigriculus	147.75	19.7246673	Temp
1290	7	1991	L. externus	0	0	Temp
1291	7	2014	L. picturatus	0	0	Temp
1292	7	2016	L. externus	0	0	Temp
1293	7	2016	A. nigriculus	223.5	24.54078238	Temp
1294	7	2007	A. nigriculus	175.5	28.36811591	Temp
1295	7	2009	A. deflata	0	0	Temp
1296	7	2019	L. externus	0	0	Temp
1297	7	2014	L. externus	0	0	Temp
1298	7	2019	G. lorretae	0	0	Temp
1299	7	2019	L. picturatus	0	0	Temp
1300	7	2004	L. picturatus	0	0	Temp
1301	7	2007	G. lorretae	0	0	Temp
1302	7	2014	G. lorretae	0	0	Temp
1303	8	2010	L. picturatus	0	0	Semi
1304	8	1999	L. picturatus	0	0	Semi
1305	8	2003	A. nigriculus	7.5	3.122498999	Semi
1306	8	2015	A. deflata	0	0	Semi
1307	8	2010	L. externus	18	4.74341649	Semi
1308	8	2010	G. lorretae	0	0	Semi
1309	8	1991	L. externus	0.875	0.637910141	Semi
1310	8	2015	A. nigriculus	84.75	9.594920531	Semi
1311	8	2004	A. deflata	0	NA	Semi
1312	8	2003	L. externus	11.25	4.13067791	Semi
1313	8	2004	A. nigriculus	42	NA	Semi
1314	8	1989	L. externus	2	2	Semi
1315	8	1999	L. externus	5.25	1.600781059	Semi
1316	8	2006	L. externus	18	9.16515139	Semi
1317	8	1999	A. deflata	0	0	Semi
1318	8	2006	A. nigriculus	256.5	121.5061727	Semi
1319	8	2006	G. lorretae	3	NA	Semi
1320	8	2003	A. deflata	0	0	Semi
1321	8	2006	L. picturatus	1	1	Semi
1322	8	2003	L. picturatus	0	0	Semi
1323	8	2007	L. externus	21.75	8.066132902	Semi
1324	8	2013	L. picturatus	0	0	Semi
1325	8	2003	H. occidentalis	0	0	Semi
1326	8	2006	A. deflata	0	0	Semi
1327	8	2013	L. externus	46.5	8.703447593	Semi
1328	8	1991	A. deflata	0	0	Semi
1329	8	1991	A. nigriculus	46.5	43.56891093	Semi
1330	8	2007	L. picturatus	0	0	Semi
1331	8	2007	H. occidentalis	0	0	Semi
1332	8	2002	L. picturatus	0	0	Semi
1333	8	2018	A. nigriculus	104.25	28.01896679	Semi
1334	8	1999	A. nigriculus	2	2	Semi
1335	8	2013	G. lorretae	0	0	Semi
1336	8	2012	A. nigriculus	0	0	Semi
1337	8	2009	G. lorretae	0	0	Semi
1338	8	2013	A. nigriculus	3.75	2.25	Semi
1339	8	1989	A. nigriculus	4	0	Semi
1340	8	2002	L. externus	0	0	Semi
1341	8	2012	L. picturatus	0	0	Semi
1342	8	2002	A. nigriculus	0	0	Semi
1343	8	2002	H. occidentalis	0	0	Semi
1344	8	2004	H. occidentalis	0	NA	Semi
1345	8	2002	A. deflata	0	0	Semi
1346	8	2017	A. deflata	0	0	Semi
1347	8	2019	A. deflata	0	0	Semi
1348	8	1989	A. deflata	0	0	Semi
1349	8	2013	A. deflata	0	0	Semi
1350	8	2008	L. picturatus	0	0	Semi
1351	8	2012	G. lorretae	0	0	Semi
1352	8	2012	L. externus	4.5	0.866025404	Semi
1353	8	2019	Banksiola	0	0	Semi
1354	8	2009	L. picturatus	0	0	Semi
1355	8	2016	G. lorretae	0	0	Semi
1356	8	2010	H. occidentalis	0	0	Semi
1357	8	2011	L. picturatus	0	0	Semi
1358	8	2017	L. picturatus	0	0	Semi
1359	8	2009	A. nigriculus	39.75	1.887458609	Semi
1360	8	2009	A. deflata	0	0	Semi
1361	8	2016	A. deflata	0.75	0.75	Semi
1362	8	2009	L. externus	18	12.18605761	Semi
1363	8	2016	L. externus	20.25	18.30471251	Semi
1364	8	2014	L. picturatus	12	4.415880433	Semi
1365	8	2010	A. nigriculus	96.75	11.25	Semi
1366	8	2015	G. lorretae	9	1.224744871	Semi
1367	8	2017	A. nigriculus	0	0	Semi
1368	8	2008	A. nigriculus	32.25	9.516433155	Semi
1369	8	2012	A. deflata	0	0	Semi
1370	8	1990	L. externus	14	9.223159256	Semi
1371	8	2011	L. externus	74.25	15.79754728	Semi
1372	8	2019	A. nigriculus	92.25	17.67943721	Semi
1373	8	2005	A. deflata	0	0	Semi
1374	8	2005	L. picturatus	0	0	Semi
1375	8	2008	G. lorretae	0	0	Semi
1376	8	1998	L. picturatus	0	0	Semi
1377	8	2005	A. nigriculus	171	NA	Semi
1378	8	2004	L. picturatus	0	NA	Semi
1379	8	2018	G. lorretae	0	0	Semi
1380	8	2019	N. hostilis	0	0	Semi
1381	8	2008	A. deflata	0	0	Semi
1382	8	2019	L. picturatus	0	0	Semi
1383	8	2007	G. lorretae	0	0	Semi
1384	8	2011	G. lorretae	0	0	Semi
1385	8	2016	L. picturatus	0	0	Semi
1386	8	2019	G. lorretae	0	0	Semi
1387	8	2016	A. nigriculus	114	19.86202407	Semi
1388	8	2008	L. externus	44.25	4.802343178	Semi
1389	8	2007	A. deflata	0	0	Semi
1390	8	1998	L. externus	0	0	Semi
1391	8	2010	A. deflata	0	0	Semi
1392	8	2004	L. externus	26.25	10.20110288	Semi
1393	8	2005	L. externus	27	5.196152423	Semi
1394	8	2018	A. deflata	0	0	Semi
1395	8	2017	L. externus	15.75	2.561737691	Semi
1396	8	2017	G. lorretae	0	0	Semi
1397	8	2015	L. picturatus	0	0	Semi
1398	8	2011	A. nigriculus	19.5	1.5	Semi
1399	8	2014	A. nigriculus	30	19.89974874	Semi
1400	8	1998	A. deflata	0	0	Semi
1401	8	2014	L. externus	20.25	5.662375826	Semi
1402	8	2005	H. occidentalis	0	0	Semi
1403	8	1994	L. externus	0	0	Semi
1404	8	2007	A. nigriculus	90.75	14.30253474	Semi
1405	8	2018	L. externus	13.5	3.968626967	Semi
1406	8	2011	A. deflata	0	0	Semi
1407	8	1990	A. nigriculus	57.33333333	49.36575511	Semi
1408	8	1994	A. nigriculus	29.33333333	26.14659527	Semi
1409	8	1994	A. deflata	0	0	Semi
1410	8	2014	G. lorretae	0	0	Semi
1411	8	2019	L. externus	45	19.71040334	Semi
1412	8	2014	A. deflata	0	0	Semi
1413	8	2018	L. picturatus	0	0	Semi
1414	8	2018	N. hostilis	0	0	Semi
1415	8	2015	L. externus	51.75	10.34710104	Semi
1416	9	1999	A. nigriculus	0	0	Perm
1417	9	2010	A. deflata	1.5	0.866025404	Perm
1418	9	2003	A. deflata	27.75	6.16948134	Perm
1419	9	2007	A. nigriculus	10.5	4.663689527	Perm
1420	9	1991	A. nigriculus	24.5	20.08606482	Perm
1421	9	1999	A. deflata	0	0	Perm
1422	9	2006	A. deflata	21	6.363961031	Perm
1423	9	2007	A. deflata	25.5	6.538348415	Perm
1424	9	1990	A. nigriculus	30	26	Perm
1425	9	2002	A. deflata	0	0	Perm
1426	9	1989	L. externus	10	2.581988897	Perm
1427	9	1991	A. deflata	2.5	2.5	Perm
1428	9	2007	H. occidentalis	0	0	Perm
1429	9	2009	A. deflata	10.5	3.122498999	Perm
1430	9	2007	G. lorretae	4.5	2.598076211	Perm
1431	9	1989	A. nigriculus	1	1	Perm
1432	9	2017	L. externus	12.75	1.887458609	Perm
1433	9	2015	L. externus	14.25	2.561737691	Perm
1434	9	1989	A. deflata	0	0	Perm
1435	9	2010	A. nigriculus	29.25	5.662375826	Perm
1436	9	2009	A. nigriculus	2.25	2.25	Perm
1437	9	2005	A. nigriculus	18	7.449832213	Perm
1438	9	2008	L. externus	85.5	28.15581645	Perm
1439	9	2008	L. picturatus	0	0	Perm
1440	9	2017	L. picturatus	0	0	Perm
1441	9	2012	A. deflata	0.75	0.75	Perm
1442	9	2015	G. lorretae	1.5	0.866025404	Perm
1443	9	2001	L. picturatus	0	0	Perm
1444	9	1990	L. externus	26	18	Perm
1445	9	2008	G. lorretae	21.75	11.57853618	Perm
1446	9	2004	A. nigriculus	0	0	Perm
1447	9	2019	G. lorretae	0	0	Perm
1448	9	2007	L. externus	1.5	0.866025404	Perm
1449	9	2005	L. externus	67.5	42.6819634	Perm
1450	9	2002	A. nigriculus	0	0	Perm
1451	9	2010	G. lorretae	0	0	Perm
1452	9	2001	L. externus	0	0	Perm
1453	9	2017	G. lorretae	0	0	Perm
1454	9	2008	A. nigriculus	14.25	4.308421985	Perm
1455	9	1998	L. externus	0	0	Perm
1456	9	2019	A. nigriculus	0	0	Perm
1457	9	2005	H. occidentalis	0	0	Perm
1458	9	2019	L. externus	0.75	0.75	Perm
1459	9	1998	L. picturatus	0	0	Perm
1460	9	2003	A. nigriculus	3	2.121320344	Perm
1461	9	2006	G. lorretae	3	NA	Perm
1462	9	2007	L. picturatus	0	0	Perm
1463	9	1991	L. externus	2.5	1.62788206	Perm
1464	9	2015	A. nigriculus	9	2.121320344	Perm
1465	9	2001	A. deflata	8.25	1.436140662	Perm
1466	9	2017	A. nigriculus	2.25	1.436140662	Perm
1467	9	1990	A. deflata	8	NA	Perm
1468	9	2008	A. deflata	15.75	4.479118217	Perm
1469	9	2005	A. deflata	11.25	6.523994175	Perm
1470	9	2019	Banksiola	0.75	0.75	Perm
1471	9	2019	A. deflata	14.25	4.479118217	Perm
1472	9	2003	L. externus	0.75	0.75	Perm
1473	9	2004	H. occidentalis	0	0	Perm
1474	9	2004	L. externus	76.5	19.5	Perm
1475	9	2013	A. deflata	0	0	Perm
1476	9	2015	L. picturatus	0	0	Perm
1477	9	2010	H. occidentalis	0	0	Perm
1478	9	1998	A. deflata	9.75	0.718070331	Perm
1479	9	2018	N. hostilis	27	8.031189202	Perm
1480	9	2018	L. picturatus	0	0	Perm
1481	9	2003	H. occidentalis	0	0	Perm
1482	9	2004	A. deflata	10.5	4.5	Perm
1483	9	2010	L. picturatus	0	0	Perm
1484	9	2003	L. picturatus	0	0	Perm
1485	9	2012	A. nigriculus	0	0	Perm
1486	9	2009	G. lorretae	0	0	Perm
1487	9	2006	A. nigriculus	13.5	3.968626967	Perm
1488	9	2009	L. picturatus	0	0	Perm
1489	9	2018	L. externus	17.25	3.54436172	Perm
1490	9	2018	A. nigriculus	22.5	3.570714214	Perm
1491	9	1994	L. externus	0	0	Perm
1492	9	2017	A. deflata	0	0	Perm
1493	9	1999	L. picturatus	0.75	0.478713554	Perm
1494	9	2013	G. lorretae	0	0	Perm
1495	9	2016	L. picturatus	0	0	Perm
1496	9	2010	L. externus	27.75	25.78880571	Perm
1497	9	2009	L. externus	69.75	27.53293482	Perm
1498	9	2016	A. nigriculus	6.75	4.9560569	Perm
1499	9	2005	L. picturatus	2.25	2.25	Perm
1500	9	1999	L. externus	1.25	0.946484724	Perm
1501	9	2013	L. picturatus	0	0	Perm
1502	9	1994	A. nigriculus	3	1.914854216	Perm
1503	9	2013	A. nigriculus	0	0	Perm
1504	9	2002	L. externus	3.75	2.25	Perm
1505	9	2016	L. externus	9	6.363961031	Perm
1506	9	2002	L. picturatus	0	0	Perm
1507	9	1994	A. deflata	0	0	Perm
1508	9	2002	H. occidentalis	0	0	Perm
1509	9	2013	L. externus	26.25	5.390964663	Perm
1510	9	2018	A. deflata	0	0	Perm
1511	9	2019	L. picturatus	0	0	Perm
1512	9	2006	L. picturatus	0	0	Perm
1513	9	2016	A. deflata	23.25	6.046693311	Perm
1514	9	2004	L. picturatus	0	0	Perm
1515	9	2012	L. picturatus	0	0	Perm
1516	9	2015	A. deflata	5.25	2.25	Perm
1517	9	2016	G. lorretae	0.75	0.75	Perm
1518	9	2018	G. lorretae	0	0	Perm
1519	9	2012	L. externus	38.25	20.68967134	Perm
1520	9	2006	L. externus	6	NA	Perm
1521	9	2012	G. lorretae	0	0	Perm
1522	9	2019	N. hostilis	3.75	0.75	Perm
