# Supplementary material for: Consequences of climate-induced range expansions on multiple ecosystem functions
Source: Commun Biol. 2023 Apr 10;6:390. doi: 10.1038/s42003-023-04673-w (PMC10085988; doi:10.1038/s42003-023-04673-w)
Supplement: Supplementary file 4 — Supplementary Data 1 [file 42003_2023_4673_MOESM4_ESM.zip › wissingerSurveyCompiled_METADATA.csv]

Variable	Description
Pond	Mexican Cut Pond Number
Date	Year
Species	Larval Caddisfly Species Name
PondCount	Larval Caddis Density, average of 4 N S E W Samples (indv/m2)
PondCountSD	Larval Caddis Density, Standard Deviation of 4 N S E W Samples (indv/m2)
Hydroperiod	Pond Hydroperiod Classification (here, all perm)
